# Supplementary material for: rac-6-Hy­droxy-4-(4-nitro­phen­yl)-5-(2-thienyl­carbon­yl)-6-(trifluoro­meth­yl)-3,4,5,6-tetra­hydro­pyrimidin-2(1H)-one monohydrate
Source: Acta Crystallogr Sect E Struct Rep Online. 2010 Oct 23;66(Pt 11):o2932–3. doi: 10.1107/S1600536810041589 (PMC3009071; doi:10.1107/S1600536810041589)
Supplement: Supplementary file 1 [file e-66-o2932-sup1.cif]

##############################################################################
###                                                                        ###
###        Electronic paper (Acta Crystallographica Section E)             ###
###                                                                        ###
##############################################################################
#                                                                            #
# This CIF contains the data in a paper accepted for publication in Acta     #
# Crystallographica Section E. It conforms to the requirements of Notes      #
# for Authors for Section E, and has been peer reviewed under the auspices   #
# of the IUCr Commission on Journals.                                        #
#                                                                            #
# Full details of the Crystallographic Information File format               #
# are given in the paper "The Crystallographic Information File (CIF):       #
# a New Standard Archive File for Crystallography" by S. R. Hall, F. H.      #
# Allen and I. D. Brown [Acta Cryst. (1991), A47, 655-685].                  #
#                                                                            #
# The current version of the core CIF dictionary is obtainable from          #
# ftp://ftp.iucr.org/pub/cif_core.dic. The current version number is 2.4.    #
#                                                                            #
# Software is freely available for graphical display of the structure(s) in  #
# this CIF.  For information consult the CIF home page http://www.iucr.org/  #
# cif/home.html                                                              #
#                                                                            #
# This file may be used for bona fide research purposes within the           #
# scientific community so long as proper attribution is given to the journal # 
# article from which it was obtained.                                        #
#                                                                            #
##############################################################################
                                             
data_global
_audit_creation_method     'SHELXL-97'
_journal_date_recd_electronic     2010-09-29
_journal_date_accepted     2010-10-15
_journal_name_full     'Acta Crystallographica, Section E'
_journal_year     2010
_journal_volume     66
_journal_issue     11
_journal_page_first     o2932
_journal_page_last     o2933
_journal_paper_category     QO
_journal_coeditor_code     FJ2348
_publ_contact_author_name     'Hong-Sheng Wang'
_publ_contact_author_address
;
College of Chemistry and Chemical Engineering,
Xuchang University,
Xuchang, Henan Province 461000,
People's Republic of China
;
_publ_contact_author_email     'xcuwaller@163.com'
_publ_contact_author_fax     ?
_publ_contact_author_phone     ?
_publ_section_title
;\
<i>rac</i>-6-Hydroxy-4-(4-nitrophenyl)-5-(2-thienylcarbonyl)-6-\
(trifluoromethyl)-3,4,5,6-tetrahydropyrimidin-2(1<i>H</i>)-one monohydrate
;
loop_
    _publ_author_name
    _publ_author_footnote
    _publ_author_address
    'Jian-Li Zhang' .
;
College of Chemistry and Chemical Engineering,
Xuchang University,
Xuchang, Henan Province, 461000,
People's Republic of China
;
    'Hong-Sheng Wang' .
;
College of Chemistry and Chemical Engineering,
Xuchang University,
Xuchang, Henan Province, 461000,
People's Republic of China
;
    'Yu-Jiao Niu' .
;
College of Chemistry and Chemical Engineering,
Xuchang University,
Xuchang, Henan Province, 461000,
People's Republic of China
;
    'Feng-Xiang Zhu' .
;
College of Chemistry and Chemical Engineering,
Xuchang University,
Xuchang, Henan Province, 461000,
People's Republic of China
;
data_I
_chemical_name_systematic
;
<i>rac</i>-6-Hydroxy-4-(4-nitrophenyl)-5-(2-thienylcarbonyl)-6-
(trifluoromethyl)-3,4,5,6-tetrahydropyrimidin-2(1<i>H</i>)-one monohydrate
;
_chemical_name_common     ?
_chemical_formula_moiety     'C16 H12 F3 N3 O5 S, H2 O'
_chemical_formula_sum     'C16 H14 F3 N3 O6 S'
_chemical_formula_iupac     'C16 H12 F3 N3 O5 S, H2 O'
_chemical_formula_weight     433.36
_chemical_melting_point     ?
_symmetry_cell_setting     orthorhombic
_symmetry_space_group_name_H-M     'P n a 21'
_symmetry_space_group_name_Hall     'P 2c -2n'
loop_
    _symmetry_equiv_pos_as_xyz
    'x, y, z'
    '-x+1/2, y+1/2, z+1/2'
    'x+1/2, -y+1/2, z'
    '-x, -y, z+1/2'
_cell_length_a     14.1640(13)
_cell_length_b     9.1360(10)
_cell_length_c     27.459(3)
_cell_angle_alpha     90.00
_cell_angle_beta     90.00
_cell_angle_gamma     90.00
_cell_volume     3553.3(6)
_cell_formula_units_Z     8
_cell_measurement_reflns_used     9674
_cell_measurement_theta_min     1.60
_cell_measurement_theta_max     27.90
_cell_measurement_temperature     113(2)
_exptl_crystal_description     prism
_exptl_crystal_colour     colorless
_exptl_crystal_size_max     0.24
_exptl_crystal_size_mid     0.20
_exptl_crystal_size_min     0.18
_exptl_crystal_density_diffrn     1.620
_exptl_crystal_density_meas     ?
_exptl_crystal_density_method     'not measured'
_exptl_crystal_F_000     1776
_exptl_absorpt_coefficient_mu     0.255
_exptl_absorpt_correction_type     multi-scan
_exptl_absorpt_process_details
                                 '(<i>CrystalClear-SM Expert</i>; Rigaku, 2009)'
_exptl_absorpt_correction_T_min     0.9413
_exptl_absorpt_correction_T_max     0.9555
_exptl_special_details
;
;
_diffrn_ambient_temperature     113(2)
_diffrn_radiation_type     MoK\a
_diffrn_radiation_wavelength     0.71075
_diffrn_radiation_source     'rotating anode'
_diffrn_radiation_monochromator     multilayer
_diffrn_measurement_device_type     'Rigaku Saturn724 CCD'
_diffrn_measurement_method     \w
_diffrn_detector_area_resol_mean     14.222
_diffrn_reflns_number     34133
_diffrn_reflns_av_R_equivalents     0.0309
_diffrn_reflns_av_sigmaI/netI     0.0287
_diffrn_reflns_theta_min     1.48
_diffrn_reflns_theta_max     27.88
_diffrn_reflns_theta_full     27.88
_diffrn_measured_fraction_theta_max     0.995
_diffrn_measured_fraction_theta_full     0.995
_diffrn_reflns_limit_h_min     -18
_diffrn_reflns_limit_h_max     18
_diffrn_reflns_limit_k_min     -12
_diffrn_reflns_limit_k_max     11
_diffrn_reflns_limit_l_min     -35
_diffrn_reflns_limit_l_max     36
_diffrn_standards_number     0
_diffrn_standards_interval_count     0
_diffrn_standards_interval_time     0
_diffrn_standards_decay_%     0
_refine_special_details
;
Refinement of <i>F</i>^2^ against ALL reflections. The weighted <i>R</i>-factor
<i>wR</i> and goodness of fit <i>S</i> are based on <i>F</i>^2^, conventional
<i>R</i>-factors <i>R</i> are based on <i>F</i>, with <i>F</i> set to zero for
negative <i>F</i>^2^. The threshold expression of <i>F</i>^2^ >
\s(<i>F</i>^2^) is used only for calculating <i>R</i>-factors(gt) <i>etc</i>.
and is not relevant to the choice of reflections for refinement.
<i>R</i>-factors based on <i>F</i>^2^ are statistically about twice as large
as those based on <i>F</i>, and <i>R</i>- factors based on ALL data will be
even larger.
;
_reflns_number_total     7861
_reflns_number_gt     7466
_reflns_threshold_expression     >2sigma(I)
_refine_ls_structure_factor_coef     Fsqd
_refine_ls_matrix_type     full
_refine_ls_R_factor_all     0.0394
_refine_ls_R_factor_gt     0.0373
_refine_ls_wR_factor_gt     0.0897
_refine_ls_wR_factor_ref     0.0912
_refine_ls_goodness_of_fit_ref     1.052
_refine_ls_restrained_S_all     1.052
_refine_ls_number_reflns     7861
_refine_ls_number_parameters     563
_refine_ls_number_restraints     1
_refine_ls_hydrogen_treatment     mixed
_refine_ls_weighting_scheme     calc
_refine_ls_weighting_details
         'calc w=1/[\s^2^(Fo^2^)+(0.0567P)^2^+0.0000P] where P=(Fo^2^+2Fc^2^)/3'
_atom_sites_solution_hydrogens     geom
_atom_sites_solution_primary     direct
_atom_sites_solution_secondary     difmap
_refine_ls_shift/su_max     0.000
_refine_ls_shift/su_mean     0.000
_refine_diff_density_max     0.368
_refine_diff_density_min     -0.272
_refine_ls_extinction_method     none
_refine_ls_extinction_coef     ?
_refine_ls_abs_structure_details     'Flack (1983), 3539 Friedel pairs'
_refine_ls_abs_structure_Flack     -0.01(5)
loop_
    _atom_type_symbol
    _atom_type_description
    _atom_type_scat_dispersion_real
    _atom_type_scat_dispersion_imag
    _atom_type_scat_source
    'C' 'C' 0.0033 0.0016
                         'International Tables Vol C Tables 4.2.6.8 and 6.1.1.4'
    'H' 'H' 0.0000 0.0000
                         'International Tables Vol C Tables 4.2.6.8 and 6.1.1.4'
    'N' 'N' 0.0061 0.0033
                         'International Tables Vol C Tables 4.2.6.8 and 6.1.1.4'
    'O' 'O' 0.0106 0.0060
                         'International Tables Vol C Tables 4.2.6.8 and 6.1.1.4'
    'F' 'F' 0.0171 0.0103
                         'International Tables Vol C Tables 4.2.6.8 and 6.1.1.4'
    'S' 'S' 0.1246 0.1234
                         'International Tables Vol C Tables 4.2.6.8 and 6.1.1.4'
_computing_data_collection     '<i>CrystalClear-SM Expert</i> (Rigaku, 2009)'
_computing_cell_refinement     '<i>CrystalClear-SM Expert</i> (Rigaku, 2009)'
_computing_data_reduction     '<i>CrystalClear-SM Expert</i> (Rigaku, 2009)'
_computing_structure_solution     'SHELXS97 (Sheldrick, 2008)'
_computing_structure_refinement     'SHELXL97 (Sheldrick, 2008)'
_computing_molecular_graphics     'CrystalStructure (Rigaku, 2009)'
_computing_publication_material     'CrystalStructure (Rigaku, 2009)'
loop_
    _atom_site_type_symbol
    _atom_site_label
    _atom_site_fract_x
    _atom_site_fract_y
    _atom_site_fract_z
    _atom_site_U_iso_or_equiv
    _atom_site_adp_type
    _atom_site_calc_flag
    _atom_site_refinement_flags
    _atom_site_occupancy
    _atom_site_disorder_assembly
    _atom_site_disorder_group
    S S1 0.60772(5) -0.35697(6) 0.08791(3) 0.03689(15) Uani d . 1 . .
    F F1 0.37968(10) -0.23469(13) 0.00751(6) 0.0331(3) Uani d . 1 . .
    F F2 0.27429(8) -0.07998(14) -0.01598(5) 0.0274(3) Uani d . 1 . .
    F F3 0.35284(9) -0.04033(14) 0.04972(5) 0.0292(3) Uani d . 1 . .
    O O1 0.45567(10) -0.08713(15) -0.06818(5) 0.0212(3) Uani d . 1 . .
    O O2 0.43350(10) 0.36232(14) -0.06593(5) 0.0211(3) Uani d . 1 . .
    O O3 0.59480(11) -0.23377(16) -0.01125(6) 0.0282(3) Uani d . 1 . .
    O O4 0.89623(12) 0.33821(17) 0.13355(6) 0.0335(4) Uani d . 1 . .
    O O5 0.96906(14) 0.1399(2) 0.11251(7) 0.0467(5) Uani d . 1 . .
    N N1 0.40188(13) 0.13684(17) -0.03407(6) 0.0180(3) Uani d . 1 . .
    N N2 0.55597(13) 0.2246(2) -0.04098(7) 0.0203(4) Uani d . 1 . .
    N N3 0.90201(14) 0.22519(19) 0.10965(7) 0.0249(4) Uani d . 1 . .
    C C1 0.43619(13) -0.01001(19) -0.02507(7) 0.0165(4) Uani d . 1 . .
    C C2 0.46358(14) 0.2445(2) -0.04839(7) 0.0183(4) Uani d . 1 . .
    C C3 0.60082(14) 0.0912(2) -0.02294(7) 0.0173(4) Uani d . 1 . .
    H H3 0.6249 0.0323 -0.0510 0.021 Uiso calc R 1 . .
    C C4 0.52713(14) 0.00176(19) 0.00539(7) 0.0172(4) Uani d . 1 . .
    H H4A 0.5117 0.0564 0.0359 0.021 Uiso calc R 1 . .
    C C5 0.68228(15) 0.1286(2) 0.01111(7) 0.0182(4) Uani d . 1 . .
    C C6 0.67296(15) 0.2434(2) 0.04432(8) 0.0216(4) Uani d . 1 . .
    H H6A 0.6169 0.3005 0.0445 0.026 Uiso calc R 1 . .
    C C7 0.74425(16) 0.2748(2) 0.07696(7) 0.0214(4) Uani d . 1 . .
    H H7 0.7383 0.3535 0.0994 0.026 Uiso calc R 1 . .
    C C8 0.82467(15) 0.1886(2) 0.07617(7) 0.0205(4) Uani d . 1 . .
    C C9 0.83640(15) 0.0731(2) 0.04422(8) 0.0226(4) Uani d . 1 . .
    H H9 0.8922 0.0154 0.0447 0.027 Uiso calc R 1 . .
    C C10 0.76357(14) 0.0438(2) 0.01115(7) 0.0202(4) Uani d . 1 . .
    H H10 0.7698 -0.0346 -0.0114 0.024 Uiso calc R 1 . .
    C C11 0.35973(15) -0.0915(2) 0.00413(7) 0.0203(4) Uani d . 1 . .
    C C12 0.56951(15) -0.1468(2) 0.01993(8) 0.0206(4) Uani d . 1 . .
    C C13 0.57782(15) -0.1808(2) 0.07158(8) 0.0217(4) Uani d . 1 . .
    C C14 0.56852(15) -0.0877(2) 0.11324(7) 0.0241(4) Uani d . 1 . .
    H H14 0.5543 0.0139 0.1124 0.029 Uiso calc R 1 . .
    C C15 0.58417(19) -0.1726(3) 0.15664(9) 0.0361(6) Uani d . 1 . .
    H H15 0.5803 -0.1326 0.1885 0.043 Uiso calc R 1 . .
    C C16 0.60494(19) -0.3148(3) 0.14778(10) 0.0407(7) Uani d . 1 . .
    H H16 0.6168 -0.3842 0.1728 0.049 Uiso calc R 1 . .
    S S2 0.87505(5) 0.87073(6) 0.23286(2) 0.03609(15) Uani d . 1 . .
    F F4 0.62278(9) 0.54205(14) 0.26486(4) 0.0278(3) Uani d . 1 . .
    F F5 0.64890(10) 0.73570(13) 0.30749(6) 0.0319(3) Uani d . 1 . .
    F F6 0.54339(9) 0.57986(14) 0.33042(5) 0.0261(3) Uani d . 1 . .
    O O6 0.72494(11) 0.58706(15) 0.38319(5) 0.0206(3) Uani d . 1 . .
    O O7 0.70213(11) 0.13746(14) 0.38037(5) 0.0213(3) Uani d . 1 . .
    O O8 0.86907(11) 0.72990(16) 0.32953(6) 0.0253(3) Uani d . 1 . .
    O O9 1.16517(13) 0.15713(17) 0.18214(6) 0.0363(4) Uani d . 1 . .
    O O10 1.23927(14) 0.3536(2) 0.20196(8) 0.0558(6) Uani d . 1 . .
    N N4 0.67149(13) 0.36304(16) 0.34850(6) 0.0174(3) Uani d . 1 . .
    N N5 0.82537(13) 0.27411(19) 0.35508(7) 0.0201(4) Uani d . 1 . .
    N N6 1.17126(14) 0.2717(2) 0.20498(7) 0.0264(4) Uani d . 1 . .
    C C17 0.70562(14) 0.5113(2) 0.34018(7) 0.0181(4) Uani d . 1 . .
    C C18 0.73277(14) 0.2537(2) 0.36261(7) 0.0172(4) Uani d . 1 . .
    C C19 0.87044(14) 0.4083(2) 0.33745(7) 0.0194(4) Uani d . 1 . .
    H H19 0.8951 0.4658 0.3657 0.023 Uiso calc R 1 . .
    C C20 0.79665(14) 0.49985(19) 0.30975(7) 0.0173(4) Uani d . 1 . .
    H H20 0.7814 0.4485 0.2786 0.021 Uiso calc R 1 . .
    C C21 0.62941(15) 0.5919(2) 0.31056(8) 0.0208(4) Uani d . 1 . .
    C C22 0.95101(14) 0.37086(19) 0.30321(7) 0.0173(4) Uani d . 1 . .
    C C23 0.94011(15) 0.2601(2) 0.26815(8) 0.0222(4) Uani d . 1 . .
    H H23 0.8829 0.2060 0.2669 0.027 Uiso calc R 1 . .
    C C24 1.01085(15) 0.2290(2) 0.23565(7) 0.0218(4) Uani d . 1 . .
    H H24 1.0034 0.1537 0.2121 0.026 Uiso calc R 1 . .
    C C25 1.09372(15) 0.3103(2) 0.23800(7) 0.0205(4) Uani d . 1 . .
    C C26 1.10671(16) 0.4235(2) 0.27159(8) 0.0236(4) Uani d . 1 . .
    H H26 1.1635 0.4789 0.2720 0.028 Uiso calc R 1 . .
    C C27 1.03457(14) 0.4527(2) 0.30426(8) 0.0211(4) Uani d . 1 . .
    H H27 1.0419 0.5287 0.3275 0.025 Uiso calc R 1 . .
    C C28 0.83971(14) 0.6501(2) 0.29737(7) 0.0190(4) Uani d . 1 . .
    C C29 0.84472(15) 0.6933(2) 0.24656(8) 0.0210(4) Uani d . 1 . .
    C C30 0.82926(16) 0.6111(2) 0.20372(8) 0.0251(4) Uani d . 1 . .
    H H30 0.8130 0.5102 0.2032 0.030 Uiso calc R 1 . .
    C C31 0.84114(19) 0.6988(3) 0.16187(9) 0.0356(6) Uani d . 1 . .
    H H31 0.8340 0.6624 0.1297 0.043 Uiso calc R 1 . .
    C C32 0.8636(2) 0.8396(3) 0.17194(10) 0.0391(6) Uani d . 1 . .
    H H32 0.8720 0.9128 0.1478 0.047 Uiso calc R 1 . .
    O O11 0.98547(11) 0.12871(16) 0.40001(6) 0.0222(3) Uani d . 1 . .
    O O12 0.78322(11) 0.87168(16) 0.41523(6) 0.0219(3) Uani d . 1 . .
    H H12A 0.785(2) 0.818(3) 0.3900(11) 0.043(8) Uiso d . 1 . .
    H H12B 0.777(2) 0.950(4) 0.4040(12) 0.058(10) Uiso d . 1 . .
    H H1 0.3382(17) 0.146(2) -0.0483(9) 0.020(6) Uiso d . 1 . .
    H H2 0.5907(17) 0.283(3) -0.0528(9) 0.022(6) Uiso d . 1 . .
    H H5 0.859(2) 0.209(3) 0.3656(10) 0.035(7) Uiso d . 1 . .
    H H4 0.615(2) 0.362(3) 0.3582(9) 0.028(7) Uiso d . 1 . .
    H H6 0.6766(19) 0.603(3) 0.3989(10) 0.029(7) Uiso d . 1 . .
    H H1A 0.399(3) -0.106(4) -0.0845(14) 0.073(11) Uiso d . 1 . .
    H H11A 0.9996(19) 0.051(3) 0.4119(10) 0.034(8) Uiso d . 1 . .
    H H11B 0.982(2) 0.188(3) 0.4227(11) 0.042(8) Uiso d . 1 . .
loop_
    _atom_site_aniso_label
    _atom_site_aniso_U_11
    _atom_site_aniso_U_22
    _atom_site_aniso_U_33
    _atom_site_aniso_U_12
    _atom_site_aniso_U_13
    _atom_site_aniso_U_23
    S1 0.0438(4) 0.0252(3) 0.0416(4) 0.0070(2) -0.0030(3) 0.0096(2)
    F1 0.0316(8) 0.0147(6) 0.0531(9) -0.0018(5) 0.0029(7) 0.0088(6)
    F2 0.0176(6) 0.0335(7) 0.0311(7) -0.0052(5) -0.0027(5) 0.0088(5)
    F3 0.0302(7) 0.0358(7) 0.0216(6) -0.0038(5) 0.0023(6) 0.0011(5)
    O1 0.0194(8) 0.0232(7) 0.0210(7) 0.0013(6) -0.0034(6) -0.0063(6)
    O2 0.0199(8) 0.0173(6) 0.0261(7) -0.0003(5) -0.0042(6) 0.0053(5)
    O3 0.0308(9) 0.0224(7) 0.0313(8) 0.0083(6) -0.0068(7) -0.0071(6)
    O4 0.0384(10) 0.0298(8) 0.0322(9) -0.0065(7) -0.0105(8) -0.0042(7)
    O5 0.0321(11) 0.0551(11) 0.0528(12) 0.0129(8) -0.0214(9) -0.0176(10)
    N1 0.0175(9) 0.0135(8) 0.0230(8) 0.0008(6) -0.0030(7) 0.0024(6)
    N2 0.0158(9) 0.0194(8) 0.0256(9) -0.0023(7) -0.0031(7) 0.0076(7)
    N3 0.0253(10) 0.0276(9) 0.0219(9) -0.0060(7) -0.0058(8) 0.0032(7)
    C1 0.0171(10) 0.0132(8) 0.0192(9) -0.0001(7) -0.0034(8) -0.0014(7)
    C2 0.0183(10) 0.0200(9) 0.0167(9) -0.0010(8) 0.0011(8) 0.0017(7)
    C3 0.0160(10) 0.0163(8) 0.0196(9) 0.0014(7) -0.0007(8) 0.0005(7)
    C4 0.0180(10) 0.0138(8) 0.0199(9) 0.0017(7) -0.0020(8) -0.0001(7)
    C5 0.0181(10) 0.0180(9) 0.0185(9) -0.0018(7) -0.0011(8) 0.0031(7)
    C6 0.0189(11) 0.0213(9) 0.0246(10) 0.0016(8) -0.0020(8) -0.0015(8)
    C7 0.0236(11) 0.0203(9) 0.0204(10) -0.0017(8) -0.0001(8) -0.0035(8)
    C8 0.0198(11) 0.0237(9) 0.0180(9) -0.0054(8) -0.0038(8) 0.0039(7)
    C9 0.0201(11) 0.0214(9) 0.0265(10) 0.0001(8) -0.0010(8) -0.0006(8)
    C10 0.0199(11) 0.0184(9) 0.0222(10) 0.0010(8) -0.0027(8) -0.0009(8)
    C11 0.0209(11) 0.0185(9) 0.0216(10) 0.0010(7) -0.0022(8) 0.0017(7)
    C12 0.0154(10) 0.0169(9) 0.0296(11) -0.0006(7) -0.0048(9) 0.0002(8)
    C13 0.0184(11) 0.0163(9) 0.0303(10) -0.0008(8) -0.0060(9) 0.0055(7)
    C14 0.0208(11) 0.0311(10) 0.0205(10) 0.0064(8) -0.0012(8) 0.0112(8)
    C15 0.0361(15) 0.0453(14) 0.0269(12) 0.0058(11) -0.0007(11) 0.0050(10)
    C16 0.0357(15) 0.0459(16) 0.0405(15) 0.0049(12) -0.0027(12) 0.0243(12)
    S2 0.0525(4) 0.0218(2) 0.0340(3) -0.0066(2) 0.0044(3) 0.0062(2)
    F4 0.0294(7) 0.0327(7) 0.0213(6) 0.0030(5) -0.0034(5) 0.0000(5)
    F5 0.0323(7) 0.0156(5) 0.0478(8) 0.0023(5) -0.0039(7) 0.0052(6)
    F6 0.0173(6) 0.0315(6) 0.0296(6) 0.0051(5) 0.0031(5) 0.0058(5)
    O6 0.0196(8) 0.0229(7) 0.0193(7) -0.0004(6) 0.0025(6) -0.0042(6)
    O7 0.0226(8) 0.0160(7) 0.0253(7) 0.0012(5) 0.0047(6) 0.0047(5)
    O8 0.0287(9) 0.0236(7) 0.0236(7) -0.0073(6) 0.0028(6) -0.0041(6)
    O9 0.0433(11) 0.0295(8) 0.0361(9) 0.0045(7) 0.0192(8) -0.0046(7)
    O10 0.0339(11) 0.0690(14) 0.0646(14) -0.0199(10) 0.0273(10) -0.0271(11)
    N4 0.0145(9) 0.0147(7) 0.0231(9) 0.0011(6) 0.0033(7) 0.0030(6)
    N5 0.0184(9) 0.0171(8) 0.0247(9) 0.0038(7) 0.0033(7) 0.0054(7)
    N6 0.0239(10) 0.0317(9) 0.0238(9) 0.0025(8) 0.0045(8) 0.0008(8)
    C17 0.0184(11) 0.0150(8) 0.0210(10) -0.0004(7) 0.0017(8) -0.0002(7)
    C18 0.0185(10) 0.0163(8) 0.0167(9) 0.0006(8) 0.0032(8) 0.0000(7)
    C19 0.0202(11) 0.0184(9) 0.0196(9) 0.0012(8) 0.0037(8) 0.0016(7)
    C20 0.0181(10) 0.0153(8) 0.0185(9) 0.0002(7) 0.0015(8) -0.0015(7)
    C21 0.0232(11) 0.0168(9) 0.0225(10) 0.0002(7) 0.0017(8) 0.0005(7)
    C22 0.0179(10) 0.0165(9) 0.0174(9) 0.0027(7) 0.0032(8) 0.0014(7)
    C23 0.0201(11) 0.0199(9) 0.0266(11) -0.0033(8) 0.0001(9) -0.0031(8)
    C24 0.0222(11) 0.0210(9) 0.0222(10) 0.0015(8) -0.0004(9) -0.0023(8)
    C25 0.0198(11) 0.0215(9) 0.0203(9) 0.0048(8) 0.0043(8) 0.0029(8)
    C26 0.0185(11) 0.0259(10) 0.0264(11) -0.0031(8) 0.0033(9) 0.0021(8)
    C27 0.0220(11) 0.0198(9) 0.0215(9) -0.0002(8) -0.0009(9) -0.0017(8)
    C28 0.0177(10) 0.0167(9) 0.0226(10) 0.0001(7) 0.0031(8) 0.0005(7)
    C29 0.0180(11) 0.0192(9) 0.0258(10) -0.0012(8) 0.0022(8) 0.0009(8)
    C30 0.0264(12) 0.0282(10) 0.0208(10) -0.0069(8) 0.0033(9) -0.0006(8)
    C31 0.0333(15) 0.0496(15) 0.0238(11) -0.0044(11) 0.0023(10) 0.0034(10)
    C32 0.0449(16) 0.0382(13) 0.0342(13) -0.0031(11) 0.0040(12) 0.0150(11)
    O11 0.0262(9) 0.0159(7) 0.0245(8) 0.0022(6) 0.0001(6) -0.0019(6)
    O12 0.0239(8) 0.0178(7) 0.0242(8) 0.0026(6) 0.0004(6) -0.0026(6)
_geom_special_details
;
All e.s.d.'s (except the e.s.d. in the dihedral angle between two l.s. planes)
are estimated using the full covariance matrix. The cell e.s.d.'s are taken
into account individually in the estimation of e.s.d.'s in distances, angles
and torsion angles; correlations between e.s.d.'s in cell parameters are only
used when they are defined by crystal symmetry. An approximate (isotropic)
treatment of cell e.s.d.'s is used for estimating e.s.d.'s involving l.s.
planes.
;
loop_
    _geom_bond_atom_site_label_1
    _geom_bond_atom_site_label_2
    _geom_bond_site_symmetry_2
    _geom_bond_distance
    _geom_bond_publ_flag
    S1 C16 . 1.689(3) ?
    S1 C13 . 1.724(2) ?
    F1 C11 . 1.341(2) ?
    F2 C11 . 1.334(2) ?
    F3 C11 . 1.340(2) ?
    O1 C1 . 1.405(2) ?
    O1 H1A . 0.93(4) ?
    O2 C2 . 1.254(2) ?
    O3 C12 . 1.222(3) ?
    O4 N3 . 1.226(2) ?
    O5 N3 . 1.231(3) ?
    N1 C2 . 1.373(2) ?
    N1 C1 . 1.448(2) ?
    N1 H1 . 0.99(2) ?
    N2 C2 . 1.337(3) ?
    N2 C3 . 1.462(2) ?
    N2 H2 . 0.80(3) ?
    N3 C8 . 1.469(3) ?
    C1 C4 . 1.540(3) ?
    C1 C11 . 1.540(3) ?
    C3 C5 . 1.524(3) ?
    C3 C4 . 1.537(3) ?
    C3 H3 . 1.0000 ?
    C4 C12 . 1.537(3) ?
    C4 H4A . 1.0000 ?
    C5 C10 . 1.388(3) ?
    C5 C6 . 1.396(3) ?
    C6 C7 . 1.380(3) ?
    C6 H6A . 0.9500 ?
    C7 C8 . 1.385(3) ?
    C7 H7 . 0.9500 ?
    C8 C9 . 1.382(3) ?
    C9 C10 . 1.400(3) ?
    C9 H9 . 0.9500 ?
    C10 H10 . 0.9500 ?
    C12 C13 . 1.457(3) ?
    C13 C14 . 1.432(3) ?
    C14 C15 . 1.439(3) ?
    C14 H14 . 0.9500 ?
    C15 C16 . 1.355(4) ?
    C15 H15 . 0.9500 ?
    C16 H16 . 0.9500 ?
    S2 C32 . 1.705(3) ?
    S2 C29 . 1.719(2) ?
    F4 C21 . 1.338(2) ?
    F5 C21 . 1.345(2) ?
    F6 C21 . 1.339(2) ?
    O6 C17 . 1.396(2) ?
    O6 H6 . 0.82(3) ?
    O7 C18 . 1.247(2) ?
    O8 C28 . 1.218(2) ?
    O9 N6 . 1.224(2) ?
    O10 N6 . 1.222(3) ?
    N4 C18 . 1.379(2) ?
    N4 C17 . 1.456(2) ?
    N4 H4 . 0.84(3) ?
    N5 C18 . 1.341(3) ?
    N5 C19 . 1.465(2) ?
    N5 H5 . 0.82(3) ?
    N6 C25 . 1.467(3) ?
    C17 C21 . 1.539(3) ?
    C17 C20 . 1.540(3) ?
    C19 C22 . 1.518(3) ?
    C19 C20 . 1.539(3) ?
    C19 H19 . 1.0000 ?
    C20 C28 . 1.540(3) ?
    C20 H20 . 1.0000 ?
    C22 C27 . 1.400(3) ?
    C22 C23 . 1.405(3) ?
    C23 C24 . 1.372(3) ?
    C23 H23 . 0.9500 ?
    C24 C25 . 1.391(3) ?
    C24 H24 . 0.9500 ?
    C25 C26 . 1.398(3) ?
    C26 C27 . 1.386(3) ?
    C26 H26 . 0.9500 ?
    C27 H27 . 0.9500 ?
    C28 C29 . 1.452(3) ?
    C29 C30 . 1.413(3) ?
    C30 C31 . 1.411(3) ?
    C30 H30 . 0.9500 ?
    C31 C32 . 1.354(4) ?
    C31 H31 . 0.9500 ?
    C32 H32 . 0.9500 ?
    O11 H11A . 0.81(3) ?
    O11 H11B . 0.83(3) ?
    O12 H12A . 0.85(3) ?
    O12 H12B . 0.79(3) ?
loop_
    _geom_angle_atom_site_label_1
    _geom_angle_atom_site_label_2
    _geom_angle_atom_site_label_3
    _geom_angle_site_symmetry_1
    _geom_angle_site_symmetry_3
    _geom_angle
    _geom_angle_publ_flag
    C16 S1 C13 . . 91.98(12) ?
    C1 O1 H1A . . 109(2) ?
    C2 N1 C1 . . 119.93(17) ?
    C2 N1 H1 . . 114.3(13) ?
    C1 N1 H1 . . 116.7(13) ?
    C2 N2 C3 . . 126.19(17) ?
    C2 N2 H2 . . 116.9(18) ?
    C3 N2 H2 . . 115.4(18) ?
    O4 N3 O5 . . 123.40(19) ?
    O4 N3 C8 . . 118.49(19) ?
    O5 N3 C8 . . 118.10(18) ?
    O1 C1 N1 . . 112.75(16) ?
    O1 C1 C4 . . 109.18(15) ?
    N1 C1 C4 . . 107.98(14) ?
    O1 C1 C11 . . 109.54(15) ?
    N1 C1 C11 . . 107.52(16) ?
    C4 C1 C11 . . 109.84(16) ?
    O2 C2 N2 . . 120.51(18) ?
    O2 C2 N1 . . 120.57(18) ?
    N2 C2 N1 . . 118.82(18) ?
    N2 C3 C5 . . 110.45(16) ?
    N2 C3 C4 . . 108.65(16) ?
    C5 C3 C4 . . 108.86(16) ?
    N2 C3 H3 . . 109.6 ?
    C5 C3 H3 . . 109.6 ?
    C4 C3 H3 . . 109.6 ?
    C3 C4 C12 . . 109.60(16) ?
    C3 C4 C1 . . 109.30(15) ?
    C12 C4 C1 . . 113.97(15) ?
    C3 C4 H4A . . 107.9 ?
    C12 C4 H4A . . 107.9 ?
    C1 C4 H4A . . 107.9 ?
    C10 C5 C6 . . 119.84(19) ?
    C10 C5 C3 . . 120.19(17) ?
    C6 C5 C3 . . 119.87(18) ?
    C7 C6 C5 . . 120.74(19) ?
    C7 C6 H6A . . 119.6 ?
    C5 C6 H6A . . 119.6 ?
    C6 C7 C8 . . 118.24(18) ?
    C6 C7 H7 . . 120.9 ?
    C8 C7 H7 . . 120.9 ?
    C9 C8 C7 . . 122.89(19) ?
    C9 C8 N3 . . 118.78(19) ?
    C7 C8 N3 . . 118.29(18) ?
    C8 C9 C10 . . 117.99(19) ?
    C8 C9 H9 . . 121.0 ?
    C10 C9 H9 . . 121.0 ?
    C5 C10 C9 . . 120.30(18) ?
    C5 C10 H10 . . 119.9 ?
    C9 C10 H10 . . 119.9 ?
    F2 C11 F3 . . 107.04(16) ?
    F2 C11 F1 . . 107.27(16) ?
    F3 C11 F1 . . 106.93(16) ?
    F2 C11 C1 . . 112.58(16) ?
    F3 C11 C1 . . 111.65(16) ?
    F1 C11 C1 . . 111.06(16) ?
    O3 C12 C13 . . 121.33(19) ?
    O3 C12 C4 . . 120.45(19) ?
    C13 C12 C4 . . 118.22(18) ?
    C14 C13 C12 . . 130.08(18) ?
    C14 C13 S1 . . 111.70(15) ?
    C12 C13 S1 . . 118.18(16) ?
    C13 C14 C15 . . 109.10(19) ?
    C13 C14 H14 . . 125.4 ?
    C15 C14 H14 . . 125.4 ?
    C16 C15 C14 . . 113.7(2) ?
    C16 C15 H15 . . 123.2 ?
    C14 C15 H15 . . 123.2 ?
    C15 C16 S1 . . 113.50(19) ?
    C15 C16 H16 . . 123.3 ?
    S1 C16 H16 . . 123.3 ?
    C32 S2 C29 . . 91.93(12) ?
    C17 O6 H6 . . 111.8(18) ?
    C18 N4 C17 . . 120.59(17) ?
    C18 N4 H4 . . 120.1(17) ?
    C17 N4 H4 . . 111.9(16) ?
    C18 N5 C19 . . 126.40(17) ?
    C18 N5 H5 . . 115(2) ?
    C19 N5 H5 . . 118(2) ?
    O10 N6 O9 . . 122.99(19) ?
    O10 N6 C25 . . 118.99(18) ?
    O9 N6 C25 . . 118.01(18) ?
    O6 C17 N4 . . 113.17(16) ?
    O6 C17 C21 . . 110.32(15) ?
    N4 C17 C21 . . 107.17(16) ?
    O6 C17 C20 . . 109.18(16) ?
    N4 C17 C20 . . 107.44(15) ?
    C21 C17 C20 . . 109.46(16) ?
    O7 C18 N5 . . 121.27(18) ?
    O7 C18 N4 . . 120.53(18) ?
    N5 C18 N4 . . 118.16(17) ?
    N5 C19 C22 . . 110.10(16) ?
    N5 C19 C20 . . 108.79(16) ?
    C22 C19 C20 . . 109.09(16) ?
    N5 C19 H19 . . 109.6 ?
    C22 C19 H19 . . 109.6 ?
    C20 C19 H19 . . 109.6 ?
    C19 C20 C28 . . 108.92(16) ?
    C19 C20 C17 . . 109.72(15) ?
    C28 C20 C17 . . 113.00(15) ?
    C19 C20 H20 . . 108.4 ?
    C28 C20 H20 . . 108.4 ?
    C17 C20 H20 . . 108.4 ?
    F4 C21 F6 . . 106.85(17) ?
    F4 C21 F5 . . 106.75(16) ?
    F6 C21 F5 . . 107.02(16) ?
    F4 C21 C17 . . 112.44(16) ?
    F6 C21 C17 . . 112.55(16) ?
    F5 C21 C17 . . 110.88(16) ?
    C27 C22 C23 . . 119.43(18) ?
    C27 C22 C19 . . 120.17(17) ?
    C23 C22 C19 . . 120.28(18) ?
    C24 C23 C22 . . 120.99(19) ?
    C24 C23 H23 . . 119.5 ?
    C22 C23 H23 . . 119.5 ?
    C23 C24 C25 . . 118.40(19) ?
    C23 C24 H24 . . 120.8 ?
    C25 C24 H24 . . 120.8 ?
    C24 C25 C26 . . 122.47(19) ?
    C24 C25 N6 . . 118.35(18) ?
    C26 C25 N6 . . 119.15(19) ?
    C27 C26 C25 . . 118.2(2) ?
    C27 C26 H26 . . 120.9 ?
    C25 C26 H26 . . 120.9 ?
    C26 C27 C22 . . 120.49(19) ?
    C26 C27 H27 . . 119.8 ?
    C22 C27 H27 . . 119.8 ?
    O8 C28 C29 . . 121.14(18) ?
    O8 C28 C20 . . 120.58(18) ?
    C29 C28 C20 . . 118.28(17) ?
    C30 C29 C28 . . 130.41(18) ?
    C30 C29 S2 . . 110.97(16) ?
    C28 C29 S2 . . 118.61(15) ?
    C31 C30 C29 . . 110.97(19) ?
    C31 C30 H30 . . 124.5 ?
    C29 C30 H30 . . 124.5 ?
    C32 C31 C30 . . 113.7(2) ?
    C32 C31 H31 . . 123.2 ?
    C30 C31 H31 . . 123.2 ?
    C31 C32 S2 . . 112.42(19) ?
    C31 C32 H32 . . 123.8 ?
    S2 C32 H32 . . 123.8 ?
    H11A O11 H11B . . 107(3) ?
    H12A O12 H12B . . 102(3) ?
loop_
    _geom_torsion_atom_site_label_1
    _geom_torsion_atom_site_label_2
    _geom_torsion_atom_site_label_3
    _geom_torsion_atom_site_label_4
    _geom_torsion_site_symmetry_1
    _geom_torsion_site_symmetry_2
    _geom_torsion_site_symmetry_3
    _geom_torsion_site_symmetry_4
    _geom_torsion
    _geom_torsion_publ_flag
    C2 N1 C1 O1 . . . . -75.5(2) ?
    C2 N1 C1 C4 . . . . 45.2(2) ?
    C2 N1 C1 C11 . . . . 163.65(17) ?
    C3 N2 C2 O2 . . . . -177.07(18) ?
    C3 N2 C2 N1 . . . . 6.4(3) ?
    C1 N1 C2 O2 . . . . 165.12(18) ?
    C1 N1 C2 N2 . . . . -18.3(3) ?
    C2 N2 C3 C5 . . . . -142.2(2) ?
    C2 N2 C3 C4 . . . . -22.9(3) ?
    N2 C3 C4 C12 . . . . 173.84(16) ?
    C5 C3 C4 C12 . . . . -65.8(2) ?
    N2 C3 C4 C1 . . . . 48.3(2) ?
    C5 C3 C4 C1 . . . . 168.61(15) ?
    O1 C1 C4 C3 . . . . 63.20(18) ?
    N1 C1 C4 C3 . . . . -59.71(19) ?
    C11 C1 C4 C3 . . . . -176.67(15) ?
    O1 C1 C4 C12 . . . . -59.8(2) ?
    N1 C1 C4 C12 . . . . 177.29(17) ?
    C11 C1 C4 C12 . . . . 60.3(2) ?
    N2 C3 C5 C10 . . . . -143.50(19) ?
    C4 C3 C5 C10 . . . . 97.3(2) ?
    N2 C3 C5 C6 . . . . 40.2(2) ?
    C4 C3 C5 C6 . . . . -79.0(2) ?
    C10 C5 C6 C7 . . . . 0.8(3) ?
    C3 C5 C6 C7 . . . . 177.05(18) ?
    C5 C6 C7 C8 . . . . -0.6(3) ?
    C6 C7 C8 C9 . . . . 0.0(3) ?
    C6 C7 C8 N3 . . . . 177.81(18) ?
    O4 N3 C8 C9 . . . . 170.99(19) ?
    O5 N3 C8 C9 . . . . -9.6(3) ?
    O4 N3 C8 C7 . . . . -6.9(3) ?
    O5 N3 C8 C7 . . . . 172.6(2) ?
    C7 C8 C9 C10 . . . . 0.4(3) ?
    N3 C8 C9 C10 . . . . -177.31(18) ?
    C6 C5 C10 C9 . . . . -0.2(3) ?
    C3 C5 C10 C9 . . . . -176.53(18) ?
    C8 C9 C10 C5 . . . . -0.3(3) ?
    O1 C1 C11 F2 . . . . -72.7(2) ?
    N1 C1 C11 F2 . . . . 50.2(2) ?
    C4 C1 C11 F2 . . . . 167.44(15) ?
    O1 C1 C11 F3 . . . . 166.91(15) ?
    N1 C1 C11 F3 . . . . -70.3(2) ?
    C4 C1 C11 F3 . . . . 47.0(2) ?
    O1 C1 C11 F1 . . . . 47.7(2) ?
    N1 C1 C11 F1 . . . . 170.49(16) ?
    C4 C1 C11 F1 . . . . -72.3(2) ?
    C3 C4 C12 O3 . . . . -62.2(2) ?
    C1 C4 C12 O3 . . . . 60.6(3) ?
    C3 C4 C12 C13 . . . . 118.2(2) ?
    C1 C4 C12 C13 . . . . -118.9(2) ?
    O3 C12 C13 C14 . . . . 167.7(2) ?
    C4 C12 C13 C14 . . . . -12.8(3) ?
    O3 C12 C13 S1 . . . . -9.5(3) ?
    C4 C12 C13 S1 . . . . 170.01(15) ?
    C16 S1 C13 C14 . . . . 1.81(19) ?
    C16 S1 C13 C12 . . . . 179.52(18) ?
    C12 C13 C14 C15 . . . . -179.3(2) ?
    S1 C13 C14 C15 . . . . -1.9(2) ?
    C13 C14 C15 C16 . . . . 1.1(3) ?
    C14 C15 C16 S1 . . . . 0.2(3) ?
    C13 S1 C16 C15 . . . . -1.2(2) ?
    C18 N4 C17 O6 . . . . -75.2(2) ?
    C18 N4 C17 C21 . . . . 162.97(17) ?
    C18 N4 C17 C20 . . . . 45.4(2) ?
    C19 N5 C18 O7 . . . . -175.88(19) ?
    C19 N5 C18 N4 . . . . 6.5(3) ?
    C17 N4 C18 O7 . . . . 163.48(18) ?
    C17 N4 C18 N5 . . . . -18.9(3) ?
    C18 N5 C19 C22 . . . . -142.0(2) ?
    C18 N5 C19 C20 . . . . -22.5(3) ?
    N5 C19 C20 C28 . . . . 172.20(16) ?
    C22 C19 C20 C28 . . . . -67.68(19) ?
    N5 C19 C20 C17 . . . . 48.0(2) ?
    C22 C19 C20 C17 . . . . 168.15(15) ?
    O6 C17 C20 C19 . . . . 63.79(19) ?
    N4 C17 C20 C19 . . . . -59.30(19) ?
    C21 C17 C20 C19 . . . . -175.35(15) ?
    O6 C17 C20 C28 . . . . -58.0(2) ?
    N4 C17 C20 C28 . . . . 178.94(16) ?
    C21 C17 C20 C28 . . . . 62.9(2) ?
    O6 C17 C21 F4 . . . . 166.64(15) ?
    N4 C17 C21 F4 . . . . -69.8(2) ?
    C20 C17 C21 F4 . . . . 46.5(2) ?
    O6 C17 C21 F6 . . . . -72.6(2) ?
    N4 C17 C21 F6 . . . . 51.0(2) ?
    C20 C17 C21 F6 . . . . 167.20(15) ?
    O6 C17 C21 F5 . . . . 47.2(2) ?
    N4 C17 C21 F5 . . . . 170.82(16) ?
    C20 C17 C21 F5 . . . . -73.0(2) ?
    N5 C19 C22 C27 . . . . -141.55(19) ?
    C20 C19 C22 C27 . . . . 99.1(2) ?
    N5 C19 C22 C23 . . . . 42.6(2) ?
    C20 C19 C22 C23 . . . . -76.8(2) ?
    C27 C22 C23 C24 . . . . 1.4(3) ?
    C19 C22 C23 C24 . . . . 177.32(18) ?
    C22 C23 C24 C25 . . . . -0.4(3) ?
    C23 C24 C25 C26 . . . . -1.1(3) ?
    C23 C24 C25 N6 . . . . 176.76(18) ?
    O10 N6 C25 C24 . . . . 170.3(2) ?
    O9 N6 C25 C24 . . . . -10.7(3) ?
    O10 N6 C25 C26 . . . . -11.8(3) ?
    O9 N6 C25 C26 . . . . 167.2(2) ?
    C24 C25 C26 C27 . . . . 1.4(3) ?
    N6 C25 C26 C27 . . . . -176.41(19) ?
    C25 C26 C27 C22 . . . . -0.3(3) ?
    C23 C22 C27 C26 . . . . -1.1(3) ?
    C19 C22 C27 C26 . . . . -176.98(19) ?
    C19 C20 C28 O8 . . . . -58.2(2) ?
    C17 C20 C28 O8 . . . . 64.0(2) ?
    C19 C20 C28 C29 . . . . 121.5(2) ?
    C17 C20 C28 C29 . . . . -116.3(2) ?
    O8 C28 C29 C30 . . . . 168.8(2) ?
    C20 C28 C29 C30 . . . . -10.9(3) ?
    O8 C28 C29 S2 . . . . -10.4(3) ?
    C20 C28 C29 S2 . . . . 169.89(14) ?
    C32 S2 C29 C30 . . . . 1.98(19) ?
    C32 S2 C29 C28 . . . . -178.64(19) ?
    C28 C29 C30 C31 . . . . 179.5(2) ?
    S2 C29 C30 C31 . . . . -1.3(2) ?
    C29 C30 C31 C32 . . . . -0.4(3) ?
    C30 C31 C32 S2 . . . . 1.9(3) ?
    C29 S2 C32 C31 . . . . -2.3(2) ?
loop_
    _geom_hbond_atom_site_label_D
    _geom_hbond_atom_site_label_H
    _geom_hbond_atom_site_label_A
    _geom_hbond_site_symmetry_A
    _geom_hbond_distance_DH
    _geom_hbond_distance_HA
    _geom_hbond_distance_DA
    _geom_hbond_angle_DHA
    O12 H12A O6 . 0.85(3) 2.28(3) 2.867(2) 126(2)
    O12 H12A O8 . 0.85(3) 2.20(3) 2.949(2) 147(3)
    O12 H12B O7 1_565 0.79(3) 2.11(3) 2.852(2) 156(3)
    N1 H1 O12 4_664 0.99(2) 2.00(2) 2.969(2) 168.5(19)
    N2 H2 O12 2_644 0.80(3) 2.15(3) 2.905(2) 159(2)
    N5 H5 O11 . 0.82(3) 2.15(3) 2.903(2) 153(3)
    N4 H4 O11 3_455 0.84(3) 2.17(3) 2.991(2) 166(2)
    O6 H6 O2 4_665 0.82(3) 1.86(3) 2.684(2) 179(3)
    O1 H1A O7 4_654 0.93(4) 1.76(4) 2.684(2) 175(4)
    O11 H11A O2 2_645 0.81(3) 2.06(3) 2.849(2) 166(3)
    O11 H11B O3 2_655 0.83(3) 2.23(3) 2.968(2) 148(3)
    O11 H11B O1 2_655 0.83(3) 2.25(3) 2.863(2) 131(3)
