# Supplementary material for: rac-6-Hy­droxy-4-(4-nitro­phen­yl)-5-(2-thienyl­carbon­yl)-6-(trifluoro­meth­yl)-3,4,5,6-tetra­hydro­pyrimidin-2(1H)-one monohydrate
Source: Acta Crystallogr Sect E Struct Rep Online. 2010 Oct 23;66(Pt 11):o2932–3. doi: 10.1107/S1600536810041589 (PMC3009071; doi:10.1107/S1600536810041589)
Supplement: Supplementary file 2 [file e-66-o2932-Isup2.hkl]

# 
# h,k,l, Fc-squared, Fo-squared, sigma(Fo-squared) and status flag 
# 
data_I
_shelx_title '  _m100916d' 
_shelx_refln_list_code          4 
_shelx_F_calc_maximum      281.28 
_exptl_crystal_F_000      1776.00 
_reflns_d_resolution_high  0.7599 
 
loop_ 
 _symmetry_equiv_pos_as_xyz 
 'x, y, z' 
 '-x+1/2, y+1/2, z+1/2' 
 'x+1/2, -y+1/2, z' 
 '-x, -y, z+1/2' 
 
_cell_length_a    14.1640 
_cell_length_b     9.1360 
_cell_length_c    27.4590 
_cell_angle_alpha  90.000 
_cell_angle_beta   90.000 
_cell_angle_gamma  90.000 
 
_shelx_F_squared_multiplier     1.000 
 
loop_ 
 _refln_index_h 
 _refln_index_k 
 _refln_index_l 
 _refln_F_squared_calc 
 _refln_F_squared_meas 
 _refln_F_squared_sigma 
 _refln_observed_status 
   4   0 -35      130.48      121.98     42.52 o 
   3   1 -35        2.28        5.93     13.07 o 
   4   1 -35       78.80       54.87     46.94 o 
   2   2 -35        3.11        3.94     12.11 o 
   3   2 -35      269.86      222.07     96.30 o 
   4   0 -34      372.78      309.94     98.38 o 
   2   1 -34      317.76      226.21     87.70 o 
   3   1 -34       75.14       53.37     37.04 o 
   4   1 -34        6.45        8.30     17.85 o 
   5   1 -34       98.29       50.08     51.03 o 
   6   1 -34      161.79      126.28     51.21 o 
   1   2 -34       56.21       59.69     24.15 o 
   2   2 -34      105.76       86.65     49.21 o 
   3   2 -34      103.24       73.88     48.14 o 
   4   2 -34       47.77       52.87     39.59 o 
   5   2 -34      139.83      110.60     51.01 o 
   1   3 -34      262.63      200.36     72.29 o 
   2   3 -34       77.89       53.17     20.73 o 
   3   3 -34      180.09      163.11     80.05 o 
   4   3 -34      214.01      162.44     70.42 o 
   0   4 -34      838.87      907.23     45.25 o 
   1   4 -34       15.86       15.74     12.44 o 
   2   0 -33      163.33      109.66     57.01 o 
   1   1 -33      113.30       77.42     44.11 o 
   2   1 -33       39.94       47.53     25.83 o 
   3   1 -33       63.10       78.69     30.15 o 
   4   1 -33       60.78       58.37     40.75 o 
   5   1 -33       23.18       30.40     19.28 o 
   6   1 -33      158.18      183.91     67.89 o 
   1   2 -33      191.67      151.28     60.47 o 
   2   2 -33        9.37       11.41     11.18 o 
   3   2 -33      129.10      117.05     53.62 o 
   4   2 -33        4.28       15.24     22.60 o 
   5   2 -33      121.17      146.77     53.24 o 
   6   2 -33       39.87       34.96     18.00 o 
   0   3 -33     3049.33     3237.45     78.93 o 
   1   3 -33      341.97      257.07    103.92 o 
   2   3 -33        8.90       13.88     13.60 o 
   3   3 -33      292.81      320.12     90.11 o 
   4   3 -33       56.38       57.19     19.49 o 
   5   3 -33       57.14       68.83     29.47 o 
   6   3 -33       13.47       -0.52     14.16 o 
   1   4 -33      188.79      145.18     48.68 o 
   2   4 -33      228.77      197.03     58.49 o 
   3   4 -33       67.42       73.34     21.06 o 
   4   4 -33        5.08       20.77      9.51 o 
   2   0 -32     1239.41     1170.63     59.15 o 
   1   1 -32       41.73       37.45     22.15 o 
   2   1 -32      530.18      617.94     54.31 o 
   3   1 -32       30.78       27.81     29.62 o 
   4   1 -32       85.59       65.65     40.61 o 
   5   1 -32       42.33       42.44     33.36 o 
   0   2 -32      782.03      552.33    152.82 o 
   1   2 -32       53.36       32.17     18.05 o 
   2   2 -32       24.94       12.87     11.76 o 
   3   2 -32      433.30      539.22     39.53 o 
   4   2 -32       76.79       24.20     21.72 o 
   5   2 -32       20.59       21.78     24.47 o 
   6   2 -32      134.74      100.56     52.91 o 
   7   2 -32       93.67       62.65     49.30 o 
   8   2 -32       61.77       55.97     41.04 o 
   1   3 -32       65.47       48.35     22.01 o 
   2   3 -32      235.11      171.49     78.87 o 
   3   3 -32       59.24       59.18     29.09 o 
   4   3 -32       15.44       11.44      8.83 o 
   5   3 -32       11.41       16.65      9.36 o 
   6   3 -32       91.98      112.62     33.47 o 
   7   3 -32       89.79       74.49     28.64 o 
   0   4 -32      195.96      153.68     59.32 o 
   1   4 -32      283.11      282.19     56.14 o 
   2   4 -32      909.15      953.95     50.97 o 
   3   4 -32       48.35       64.30     23.81 o 
   4   4 -32       11.00       22.16     11.22 o 
   5   4 -32        1.68       -2.61     13.52 o 
   6   4 -32       34.94       16.77     13.82 o 
   1   5 -32       49.47       65.07     24.48 o 
   2   5 -32      424.74      452.31     23.49 o 
   3   5 -32        4.25        8.82     13.72 o 
   2   0 -31     1985.64     2115.50     62.24 o 
   0   1 -31     1064.97      987.82     41.02 o 
   1   1 -31      280.64      260.06     68.23 o 
   2   1 -31       12.15        7.37     13.07 o 
   3   1 -31      131.06       99.39     53.76 o 
   4   1 -31      265.21      244.15     83.02 o 
   1   2 -31      135.95       96.52     43.10 o 
   2   2 -31      674.61      633.72     63.02 o 
   3   2 -31       20.91       18.05     15.98 o 
   4   2 -31      766.35      766.03     57.50 o 
   5   2 -31      443.71      265.65    119.39 o 
   6   2 -31      175.15      126.10     84.04 o 
   7   2 -31       42.93       46.55     18.18 o 
   8   2 -31       16.12       11.52     18.24 o 
   9   2 -31      237.72      206.82     84.36 o 
   0   3 -31      134.35       88.54     33.31 o 
   1   3 -31      138.63      129.68     30.65 o 
   2   3 -31       13.94        8.24      8.11 o 
   3   3 -31      348.67      342.20     67.25 o 
   4   3 -31       28.56       29.52     10.52 o 
   5   3 -31      402.71      343.06     83.70 o 
   6   3 -31      161.48      139.39     41.89 o 
   7   3 -31      185.15      186.86     53.09 o 
   8   3 -31       51.25       54.31     18.84 o 
   1   4 -31      170.91      133.36     39.43 o 
   2   4 -31      523.83      615.00     30.69 o 
   3   4 -31      108.28      100.03     34.64 o 
   4   4 -31      832.89      856.99     72.09 o 
   5   4 -31       55.24       51.67     34.87 o 
   6   4 -31       84.99      109.78     31.41 o 
   7   4 -31       41.24       23.06     16.21 o 
   0   5 -31      380.88      312.21     94.64 o 
   1   5 -31        8.96       18.35      5.91 o 
   2   5 -31      266.87      203.98     51.81 o 
   3   5 -31      124.18       91.34     24.84 o 
   4   5 -31       17.40       27.13     10.11 o 
   5   5 -31       63.16       55.94     18.03 o 
   1   6 -31        9.34       11.88      7.52 o 
   2   6 -31       50.29       44.13     15.29 o 
   2   0 -30     2024.16     1740.98     54.12 o 
   1   1 -30      327.91      278.23     99.04 o 
   2   1 -30      337.19      398.05     29.66 o 
   4   1 -30       25.79       22.17     15.58 o 
   0   2 -30      318.31      212.16     62.49 o 
   1   2 -30      318.89      228.35     55.47 o 
   2   2 -30      122.57       98.81     27.32 o 
   3   2 -30        7.35       12.97      7.09 o 
   4   2 -30       22.33       16.20      8.43 o 
   5   2 -30      222.36      157.60     51.22 o 
   6   2 -30       85.60       61.46     30.13 o 
   7   2 -30      957.85     1126.18     58.58 o 
   8   2 -30       74.95       52.65     22.93 o 
   1   3 -30      177.41      134.99     26.90 o 
   2   3 -30      103.46       77.47     22.92 o 
   3   3 -30      507.01      432.29     72.01 o 
   4   3 -30       67.31       62.99     17.70 o 
   5   3 -30       93.90       79.89     28.96 o 
   6   3 -30       31.13       37.30     14.82 o 
   7   3 -30       11.40       14.62     10.40 o 
   8   3 -30       18.67       20.53     19.86 o 
   9   3 -30       96.54       69.36     39.30 o 
   0   4 -30       28.96       30.64     17.46 o 
   1   4 -30       68.34       63.99     16.33 o 
   2   4 -30      231.25      192.34     38.43 o 
   3   4 -30      427.32      416.17     73.54 o 
   4   4 -30      233.59      179.11     56.34 o 
   5   4 -30       49.78       39.77     12.40 o 
   6   4 -30       15.92        9.62      9.29 o 
   7   4 -30       29.60       21.09     24.74 o 
   8   4 -30       51.77       49.57     17.56 o 
   1   5 -30       62.94       57.26     15.66 o 
   2   5 -30       34.01       55.85     13.98 o 
   3   5 -30      195.43      180.34     33.38 o 
   4   5 -30       18.70       32.07     11.13 o 
   5   5 -30       47.27       53.53     33.83 o 
   6   5 -30      685.45      644.54     51.96 o 
   0   6 -30        7.69       19.64     24.50 o 
   1   6 -30       80.93       53.04     17.80 o 
   2   6 -30       12.60       19.78      8.82 o 
   3   6 -30      326.74      285.12     51.91 o 
   4   6 -30      543.46      463.78    107.71 o 
   0   1 -29     1022.65     1185.37     53.83 o 
   1   1 -29       94.45       84.47     20.29 o 
   2   1 -29      878.47      850.97     59.01 o 
   3   1 -29       33.86       65.96     32.92 o 
   1   2 -29     1219.51     1268.04     32.71 o 
   2   2 -29        8.37       16.56      6.63 o 
   3   2 -29      250.61      259.91     55.21 o 
   4   2 -29       13.60       14.03      8.46 o 
   5   2 -29      526.16      563.10     34.80 o 
   6   2 -29       20.74       36.19     12.98 o 
   7   2 -29      111.86       95.31     50.34 o 
   0   3 -29       14.79       34.45     16.71 o 
   1   3 -29      260.64      249.86     36.16 o 
   2   3 -29       63.43       59.11     11.67 o 
   3   3 -29      148.04      133.76     23.03 o 
   4   3 -29        7.32       19.19     10.50 o 
   5   3 -29       63.67       54.04     15.10 o 
   6   3 -29       54.41       38.96     13.68 o 
   7   3 -29      241.05      237.50     62.72 o 
   8   3 -29        4.77       11.12     12.17 o 
   9   3 -29      294.85      278.93     84.84 o 
  10   3 -29       27.81       42.31     34.71 o 
   1   4 -29       43.09       44.86     12.43 o 
   2   4 -29     2083.39     2236.49     42.13 o 
   3   4 -29       27.38       29.92     10.32 o 
   4   4 -29      367.47      315.30     57.12 o 
   5   4 -29       42.72       22.06     10.89 o 
   6   4 -29      178.65      176.83     34.35 o 
   7   4 -29       91.90       87.31     28.20 o 
   8   4 -29       89.53       82.89     35.72 o 
   9   4 -29       48.81       16.32      8.52 o 
   0   5 -29      348.15      365.17     28.68 o 
   1   5 -29       41.89       49.55     14.27 o 
   2   5 -29      185.50      153.40     35.61 o 
   3   5 -29      401.98      411.47     32.86 o 
   4   5 -29       94.89       74.55     17.50 o 
   5   5 -29      118.05      103.90     29.55 o 
   6   5 -29      302.40      273.91     70.63 o 
   7   5 -29       31.68       44.54     17.73 o 
   1   6 -29       16.02       12.78      7.18 o 
   2   6 -29       96.39      101.44     25.88 o 
   3   6 -29      110.56       87.13     25.11 o 
   4   6 -29       31.35       18.17      8.96 o 
   5   6 -29      122.47      107.55     33.09 o 
   6   6 -29      119.48      117.27     34.50 o 
   0   7 -29      512.39      485.78     50.15 o 
   1   7 -29        2.12       -2.09      8.83 o 
   2   7 -29        2.41       10.43      8.94 o 
   0   0 -28     3700.95     3795.63     89.65 o 
   1   1 -28        0.12        8.80      9.77 o 
   2   1 -28       47.31       34.40     22.61 o 
   3   1 -28       14.61       35.29     12.58 o 
   0   2 -28      978.56     1091.35     52.21 o 
   1   2 -28      341.86      320.91     45.15 o 
   2   2 -28     1316.94     1293.82     36.60 o 
   3   2 -28      562.96      528.99     41.66 o 
   4   2 -28       47.23       42.58     14.45 o 
   5   2 -28       90.77       91.43     24.33 o 
   6   2 -28       40.24       46.36     17.75 o 
   7   2 -28      338.40      438.03     45.68 o 
   1   3 -28      282.55      237.49     39.98 o 
   2   3 -28      382.39      403.17     38.87 o 
   3   3 -28      173.31      188.75     31.12 o 
   4   3 -28       16.69       27.80     11.84 o 
   5   3 -28      285.51      281.45     53.93 o 
   6   3 -28      117.77       86.02     16.39 o 
   7   3 -28      124.92      112.45     42.82 o 
   8   3 -28       47.17       64.38     21.99 o 
   9   3 -28      187.03      201.33     60.30 o 
  10   3 -28       97.99       98.50     33.03 o 
   0   4 -28      369.16      368.30     71.25 o 
   1   4 -28       58.10       31.48      8.27 o 
   2   4 -28      932.47      962.50     25.52 o 
   3   4 -28       31.51       31.65      8.93 o 
   4   4 -28      161.61      188.30     36.00 o 
   5   4 -28      141.15      144.53     33.50 o 
   6   4 -28      259.08      296.63     62.31 o 
   7   4 -28       51.06       48.05     16.32 o 
   8   4 -28      458.41      448.15     94.60 o 
   9   4 -28       26.70       26.66     17.29 o 
  10   4 -28       38.68       27.64     14.41 o 
   1   5 -28       31.86       18.27      8.63 o 
   2   5 -28      404.34      353.76     54.26 o 
   3   5 -28      513.70      492.62     29.13 o 
   4   5 -28       23.40       21.74      8.49 o 
   5   5 -28      192.00      222.69     46.61 o 
   6   5 -28        9.75       13.19     11.70 o 
   7   5 -28      113.38      103.50     28.68 o 
   8   5 -28       17.93       23.37     11.46 o 
   0   6 -28       34.12       24.09     13.18 o 
   1   6 -28      134.11      145.78     25.61 o 
   2   6 -28      151.31      101.96     26.22 o 
   3   6 -28       23.18       26.12      8.54 o 
   4   6 -28       27.08       41.79      9.35 o 
   5   6 -28       86.38       74.27     17.83 o 
   6   6 -28       77.15       85.84     24.33 o 
   7   6 -28       57.24       51.95     16.26 o 
   1   7 -28       20.34       28.23     12.35 o 
   2   7 -28      148.45      157.03     32.96 o 
   3   7 -28      110.57      108.22     33.37 o 
   4   7 -28      144.23      104.32     30.67 o 
   0   1 -27      251.04      284.30     64.33 o 
   1   1 -27       40.97       30.61     10.07 o 
   2   1 -27       39.49       38.73     11.86 o 
   1   2 -27      830.80      815.64     29.59 o 
   2   2 -27      371.08      332.59     24.36 o 
   3   2 -27      581.75      613.97     25.19 o 
   4   2 -27      147.12      149.65     34.90 o 
   5   2 -27      197.17      244.53     38.65 o 
   6   2 -27       14.46       22.82     10.47 o 
   7   2 -27       17.19       43.42     20.66 o 
   0   3 -27       59.59       66.45     17.36 o 
   1   3 -27      503.74      506.49     37.73 o 
   2   3 -27       45.32       49.44     11.79 o 
   3   3 -27       30.62       30.83     10.68 o 
   4   3 -27      209.46      200.43     37.64 o 
   5   3 -27      232.40      205.18     49.30 o 
   6   3 -27      173.74      148.49     32.68 o 
   7   3 -27       12.47       17.14     11.36 o 
   8   3 -27      316.92      311.29     75.00 o 
   9   3 -27      318.93      303.42     98.42 o 
  10   3 -27       85.92       73.03     17.99 o 
  11   3 -27       19.07       17.22     15.16 o 
   1   4 -27      159.89      150.91     24.42 o 
   2   4 -27      391.48      434.27     54.26 o 
   3   4 -27      247.74      264.09     24.84 o 
   4   4 -27       47.38       31.20     10.44 o 
   5   4 -27        6.86       11.28     10.38 o 
   6   4 -27      176.10      155.22     30.09 o 
   7   4 -27        4.29       15.34     17.52 o 
   8   4 -27      699.39      795.49     36.92 o 
   9   4 -27      174.12      197.82     56.07 o 
  10   4 -27      117.05      126.55     31.15 o 
   0   5 -27      192.27      198.72     44.67 o 
   1   5 -27      185.62      218.28     30.01 o 
   2   5 -27      344.14      362.83     46.74 o 
   3   5 -27      447.60      460.19     33.34 o 
   4   5 -27       99.74      122.61     27.36 o 
   5   5 -27        0.69        9.76      8.08 o 
   6   5 -27       48.01       42.71     20.01 o 
   7   5 -27      134.91      138.99     42.53 o 
   8   5 -27      482.02      473.04     99.91 o 
   9   5 -27      220.34      212.38     53.46 o 
   1   6 -27      344.88      356.76     38.65 o 
   2   6 -27       75.79       61.75     19.46 o 
   3   6 -27      222.40      241.79     44.11 o 
   4   6 -27       19.43       20.67     10.29 o 
   5   6 -27       83.13       83.03     15.29 o 
   6   6 -27      250.67      224.53     70.50 o 
   7   6 -27      106.88      131.14     39.99 o 
   8   6 -27        3.73       12.47     11.41 o 
   0   7 -27       37.92       41.51     16.31 o 
   1   7 -27       22.66       30.07     11.18 o 
   2   7 -27       21.24       18.09     10.88 o 
   3   7 -27       85.39       59.71     16.77 o 
   4   7 -27      125.29      104.15     30.27 o 
   5   7 -27        8.57       10.68      6.42 o 
   0   0 -26     6431.98     6744.23     89.05 o 
   2   0 -26       16.66       12.34      6.70 o 
   1   1 -26      139.46      122.97     25.43 o 
   2   1 -26      740.20      755.57     21.69 o 
   3   1 -26     1392.11     1341.21    106.16 o 
   4   1 -26      144.46       92.86     49.38 o 
   0   2 -26       10.16        7.96      6.28 o 
   1   2 -26     1047.32     1050.88     30.80 o 
   2   2 -26      417.37      378.44     48.91 o 
   3   2 -26      506.89      495.67     55.87 o 
   4   2 -26       33.13       26.56      9.84 o 
   5   2 -26       44.73       42.63     14.03 o 
   6   2 -26      197.79      192.89     59.88 o 
   7   2 -26        4.73       14.51     13.08 o 
   8   2 -26      229.81      279.53     86.73 o 
   1   3 -26      431.90      430.59     34.83 o 
   2   3 -26      159.94      195.47     28.49 o 
   3   3 -26      295.87      249.99     33.73 o 
   4   3 -26        1.17        8.72      5.62 o 
   5   3 -26      217.91      234.50     42.19 o 
   6   3 -26       84.94       63.08     15.16 o 
   7   3 -26      167.49      147.47     32.40 o 
   8   3 -26      497.39      514.17     38.04 o 
   9   3 -26        7.21       14.94      9.22 o 
  10   3 -26        2.71       28.59     13.69 o 
  11   3 -26      109.90      102.02     22.90 o 
  12   3 -26       56.15       55.45     35.10 o 
   0   4 -26       81.20      112.43     31.73 o 
   1   4 -26       41.01       33.93      8.48 o 
   2   4 -26      613.34      652.14     34.13 o 
   3   4 -26       12.34       14.51      8.17 o 
   4   4 -26      716.72      726.73     37.19 o 
   5   4 -26      116.44       97.10     16.49 o 
   6   4 -26      495.43      535.84     99.71 o 
   7   4 -26       55.09       69.86     19.68 o 
   8   4 -26      143.30      209.60     51.52 o 
   9   4 -26      164.51      164.73     54.00 o 
  10   4 -26      301.66      339.28     85.76 o 
  11   4 -26       32.76       24.42     15.50 o 
   1   5 -26      286.18      272.90     35.09 o 
   2   5 -26     1927.03     2172.99     44.85 o 
   3   5 -26      391.54      428.70     33.14 o 
   4   5 -26      332.20      279.93     49.35 o 
   5   5 -26       29.77       32.01     11.13 o 
   6   5 -26      294.82      323.28     69.17 o 
   7   5 -26       81.85       73.89     22.64 o 
   8   5 -26      288.83      250.35     61.90 o 
   9   5 -26       63.92       68.42     19.58 o 
  10   5 -26       75.39       84.01     23.61 o 
   0   6 -26      129.67      102.63     23.68 o 
   1   6 -26      218.51      191.28     38.71 o 
   2   6 -26      399.51      435.19     32.84 o 
   3   6 -26      531.91      538.97     59.13 o 
   4   6 -26      252.04      235.70     42.07 o 
   5   6 -26      184.74      230.04     43.37 o 
   6   6 -26      568.47      577.36     30.56 o 
   7   6 -26       20.47       35.07     17.43 o 
   8   6 -26       95.27      103.73     25.78 o 
   9   6 -26        7.45        3.59     15.14 o 
   1   7 -26      121.90      109.10     21.80 o 
   2   7 -26       73.90       63.37     15.05 o 
   3   7 -26      130.91      113.69     34.80 o 
   4   7 -26       42.78       46.50     11.81 o 
   5   7 -26      363.69      326.05     60.62 o 
   6   7 -26      121.88       99.68     23.63 o 
   7   7 -26       70.72       81.88     34.90 o 
   0   8 -26      449.27      330.83     90.89 o 
   1   8 -26       13.85       14.96      7.94 o 
   2   8 -26       71.86       57.99     17.89 o 
   3   8 -26       65.14       71.59     17.30 o 
   2   0 -25     2147.71     1990.16     58.56 o 
   0   1 -25      947.34      839.33     54.89 o 
   1   1 -25      423.83      388.35     16.41 o 
   2   1 -25      322.69      342.24     27.72 o 
   3   1 -25     2981.16     2999.40     56.53 o 
   4   1 -25     1135.61     1234.36     65.75 o 
   5   1 -25       76.47       58.39     29.22 o 
   1   2 -25      171.70      162.28     21.22 o 
   2   2 -25      123.20      125.23     19.91 o 
   3   2 -25       67.97       64.62     11.89 o 
   4   2 -25        7.09       10.10      5.62 o 
   5   2 -25      468.87      464.46     86.41 o 
   6   2 -25       90.56      103.33     26.04 o 
   7   2 -25      618.28      654.25    137.31 o 
   8   2 -25      278.53      277.58     85.66 o 
   9   2 -25       43.57       16.91     15.36 o 
   0   3 -25      993.03     1074.39     37.84 o 
   1   3 -25      408.93      407.78     31.50 o 
   2   3 -25       78.69       72.30     13.68 o 
   3   3 -25      856.93      773.26     34.51 o 
   4   3 -25      318.32      290.47     45.71 o 
   5   3 -25       36.55       36.30     11.17 o 
   6   3 -25      170.47      157.12     38.63 o 
   7   3 -25      993.76     1014.54     53.35 o 
   8   3 -25      363.96      355.17     56.41 o 
   9   3 -25      100.83       89.20     24.85 o 
  10   3 -25       45.87       60.77     13.49 o 
  11   3 -25      557.45      707.78    100.94 o 
   1   4 -25      645.17      658.93     21.72 o 
   2   4 -25      123.19      139.24     18.52 o 
   3   4 -25      283.76      279.03     31.52 o 
   4   4 -25       93.20      118.86     18.74 o 
   5   4 -25      125.39      153.83     26.58 o 
   6   4 -25     1441.02     1534.27     64.11 o 
   7   4 -25       34.69       30.15     13.40 o 
   8   4 -25       33.41       47.96     11.67 o 
   9   4 -25       98.09       85.56     27.47 o 
  10   4 -25      406.90      436.86     41.10 o 
  11   4 -25       29.40       27.03     20.59 o 
   0   5 -25     1010.95      987.08     37.58 o 
   1   5 -25       19.62       24.51      7.89 o 
   2   5 -25     1191.40     1141.26     32.16 o 
   3   5 -25      241.15      244.83     36.83 o 
   4   5 -25       71.70       98.65     18.92 o 
   5   5 -25       53.62       40.29     13.42 o 
   6   5 -25       68.51       49.72     13.30 o 
   7   5 -25       66.66       48.07     18.26 o 
   8   5 -25       26.49       12.17     10.63 o 
   9   5 -25      702.09      867.41     40.06 o 
  10   5 -25       13.18       12.50     18.96 o 
  11   5 -25      126.86      103.81     46.85 o 
   1   6 -25      212.05      198.84     30.72 o 
   2   6 -25       85.52       78.25     16.68 o 
   3   6 -25      381.00      358.98     54.76 o 
   4   6 -25      174.09      153.69     35.97 o 
   5   6 -25      208.83      186.60     37.54 o 
   6   6 -25      461.65      467.33     32.14 o 
   7   6 -25      122.80      125.29     34.03 o 
   8   6 -25        4.79       30.73     14.89 o 
   9   6 -25        5.69       21.29     13.97 o 
   0   7 -25        2.07       13.90     12.35 o 
   1   7 -25       19.72       24.38      6.89 o 
   2   7 -25      128.79      159.27     32.77 o 
   3   7 -25        1.36       15.47      6.68 o 
   4   7 -25     1088.60     1182.15     33.19 o 
   5   7 -25       86.67       85.00     22.33 o 
   6   7 -25      255.24      191.53     50.21 o 
   7   7 -25      533.27      515.63     67.31 o 
   1   8 -25       77.31       69.51     15.74 o 
   2   8 -25      546.13      616.01     28.29 o 
   3   8 -25      189.30      157.04     39.83 o 
   4   8 -25       32.18       45.72     15.15 o 
   5   8 -25       34.16       36.98     12.49 o 
   2   0 -24     1146.09     1075.84     52.76 o 
   1   1 -24      444.38      421.91     15.59 o 
   2   1 -24      701.59      659.30     19.20 o 
   3   1 -24      690.59      689.68     23.22 o 
   4   1 -24      222.85      219.17     60.06 o 
   5   1 -24       94.00       99.96     30.06 o 
   0   2 -24     4164.65     4368.29    186.56 o 
   1   2 -24      960.85      895.95     19.95 o 
   2   2 -24      151.73      132.27     21.60 o 
   3   2 -24       65.12       62.19     10.42 o 
   4   2 -24      110.88      113.61     16.73 o 
   5   2 -24     1013.53     1108.63    148.40 o 
   6   2 -24       60.44       55.53     18.64 o 
   7   2 -24      609.25      669.26    123.76 o 
   8   2 -24       95.75       71.90     39.01 o 
   1   3 -24      547.95      529.26     22.57 o 
   2   3 -24     2938.32     3064.69     65.50 o 
   3   3 -24      332.21      320.59     39.98 o 
   4   3 -24       25.63       22.26      8.99 o 
   5   3 -24      247.00      243.40     31.82 o 
   6   3 -24      380.04      404.40     72.79 o 
   7   3 -24       57.31       65.10     19.13 o 
   8   3 -24     1192.36     1370.69     58.89 o 
   9   3 -24      417.71      475.17     73.71 o 
  10   3 -24      156.58      189.04     59.57 o 
  11   3 -24       21.82       26.05     23.27 o 
   0   4 -24      664.51      723.69     31.36 o 
   1   4 -24     1193.93     1180.92     31.59 o 
   2   4 -24      326.47      292.33     34.64 o 
   3   4 -24      197.55      191.08     23.61 o 
   4   4 -24      131.40      139.49     30.88 o 
   5   4 -24      204.88      200.74     27.85 o 
   6   4 -24      177.42      153.09     28.71 o 
   7   4 -24       46.62       61.52     14.19 o 
   8   4 -24       18.03       26.31     14.88 o 
   9   4 -24       89.99      102.51     28.35 o 
  10   4 -24      196.75      183.14     52.84 o 
  11   4 -24       18.62       26.35     14.32 o 
  12   4 -24      125.02      102.60     46.81 o 
   1   5 -24      335.28      347.21     39.87 o 
   2   5 -24      965.60     1023.87     28.56 o 
   3   5 -24      196.55      201.88     32.19 o 
   4   5 -24     2142.17     2231.49     53.09 o 
   5   5 -24      160.17      153.85     27.73 o 
   6   5 -24     1697.02     1776.30     34.83 o 
   7   5 -24      131.78      170.18     31.85 o 
   8   5 -24       76.21       59.19     23.64 o 
   9   5 -24        5.16       31.59     14.22 o 
  10   5 -24       17.88       21.16     17.62 o 
  11   5 -24       21.22       23.32     13.58 o 
   0   6 -24      727.72      723.68     57.09 o 
   1   6 -24       51.72       56.33     11.00 o 
   2   6 -24        3.52       10.44      7.70 o 
   3   6 -24      106.59      101.05     22.06 o 
   4   6 -24       17.00        9.18      6.03 o 
   5   6 -24      254.29      269.42     35.41 o 
   6   6 -24       81.78       86.72     18.36 o 
   7   6 -24      480.94      476.46     31.36 o 
   8   6 -24      165.82      162.02     42.21 o 
   9   6 -24      410.43      427.73     76.00 o 
  10   6 -24      147.21      162.08     50.92 o 
   1   7 -24       96.85       77.97     15.48 o 
   2   7 -24       11.22       19.19      6.75 o 
   3   7 -24       61.65       47.91     13.25 o 
   4   7 -24      171.39      157.27     29.10 o 
   5   7 -24      110.88      131.28     26.96 o 
   6   7 -24      141.58      152.19     33.01 o 
   7   7 -24       48.71       54.38     18.20 o 
   8   7 -24      109.34      100.98     30.23 o 
   0   8 -24      192.46      171.78     59.63 o 
   1   8 -24       18.46       29.82      8.08 o 
   2   8 -24       31.32       24.33      8.69 o 
   3   8 -24        6.20       15.79      7.17 o 
   4   8 -24       96.80      104.11     17.57 o 
   5   8 -24       31.93       44.83     22.05 o 
   6   8 -24      151.13      152.34     26.44 o 
   2   0 -23      829.09      769.46     35.09 o 
   0   1 -23     1244.52     1164.31     32.48 o 
   1   1 -23     2100.08     2048.36     44.75 o 
   2   1 -23       65.52       65.71     10.18 o 
   3   1 -23      996.83     1002.59     55.60 o 
   4   1 -23      191.06      180.98     27.46 o 
   5   1 -23      724.42      716.03     46.51 o 
   6   1 -23       33.84       47.25     14.98 o 
   1   2 -23     1748.23     1700.66     36.97 o 
   2   2 -23       29.58       30.99      6.97 o 
   3   2 -23     1360.71     1407.54     38.12 o 
   4   2 -23      812.79      780.09     42.98 o 
   5   2 -23     2085.87     2121.63     72.14 o 
   6   2 -23      682.59      700.29    134.91 o 
   7   2 -23      707.24      688.14    103.82 o 
   8   2 -23      359.00      416.97     80.37 o 
   9   2 -23        6.99       15.85     11.30 o 
   0   3 -23      118.00      115.84     19.37 o 
   1   3 -23     1132.45     1149.26     46.61 o 
   2   3 -23      347.02      318.46     35.19 o 
   3   3 -23     2451.92     2459.51     42.75 o 
   4   3 -23     1659.54     1661.54     34.11 o 
   5   3 -23      789.82      758.37     25.51 o 
   6   3 -23       48.65       50.25     13.99 o 
   7   3 -23      122.43      136.89     23.96 o 
   8   3 -23      144.96      143.57     30.75 o 
   9   3 -23      497.07      492.80    118.79 o 
  10   3 -23       96.61      124.58     34.96 o 
  11   3 -23       97.35      109.87     48.56 o 
  12   3 -23      145.80      139.48     44.53 o 
   1   4 -23      893.56      897.51     23.90 o 
   2   4 -23       94.13       88.11     13.48 o 
   3   4 -23      308.50      265.50     18.01 o 
   4   4 -23      749.59      701.45     33.71 o 
   5   4 -23      221.88      214.73     31.91 o 
   6   4 -23       20.29       26.21      9.81 o 
   7   4 -23       63.16       68.91     16.24 o 
   8   4 -23      120.47      138.72     25.71 o 
   9   4 -23      134.58      139.66     42.11 o 
  10   4 -23     1104.85     1282.82     53.98 o 
  11   4 -23       66.19       67.50     16.35 o 
  12   4 -23       82.26       75.59     33.33 o 
   0   5 -23       16.76       44.64     13.96 o 
   1   5 -23      703.47      752.29     26.59 o 
   2   5 -23      300.64      286.30     36.99 o 
   3   5 -23      332.48      319.15     37.08 o 
   4   5 -23      421.11      368.53     25.25 o 
   5   5 -23       94.29      111.77     21.11 o 
   6   5 -23      740.67      683.17     29.94 o 
   7   5 -23       90.69      104.66     20.76 o 
   8   5 -23      236.69      188.19     35.75 o 
   9   5 -23      171.42      182.85     45.77 o 
  10   5 -23      158.07      133.99     38.11 o 
  11   5 -23       23.04       39.60     18.72 o 
  12   5 -23      119.50       92.01     41.10 o 
   1   6 -23       49.97       54.01      9.85 o 
   2   6 -23        2.87       10.46      8.58 o 
   3   6 -23      183.91      191.86     26.50 o 
   4   6 -23       65.51       65.80     12.80 o 
   5   6 -23      245.46      185.97     36.62 o 
   6   6 -23       38.52       47.98     10.77 o 
   7   6 -23      204.52      185.58     32.69 o 
   8   6 -23      490.01      478.37     86.84 o 
   9   6 -23       33.79       53.10     15.58 o 
  10   6 -23      264.04      264.71     64.30 o 
   0   7 -23      144.04      114.44     40.89 o 
   1   7 -23      761.68      846.51     36.16 o 
   2   7 -23       20.39       19.55      7.19 o 
   3   7 -23      402.72      410.98     26.97 o 
   4   7 -23       94.17      110.70     19.16 o 
   5   7 -23      399.40      341.47     51.97 o 
   6   7 -23       91.17       61.57     23.57 o 
   7   7 -23      341.30      225.43     57.57 o 
   8   7 -23      113.29       84.59     24.82 o 
   9   7 -23       18.30       31.91     13.23 o 
   1   8 -23       32.23       55.37     14.31 o 
   2   8 -23     1192.66     1303.93     30.86 o 
   3   8 -23       41.60       44.09     14.17 o 
   4   8 -23       54.24       44.09     12.58 o 
   5   8 -23      465.87      457.97     29.29 o 
   6   8 -23      473.66      452.08     50.93 o 
   7   8 -23       56.23       40.59     15.94 o 
   0   9 -23       32.86       30.77     17.48 o 
   1   9 -23       95.71      106.99     30.07 o 
   2   9 -23        0.84       10.59      9.98 o 
   3   9 -23       71.00       64.17     13.43 o 
   2   0 -22       57.61       53.52     18.31 o 
   1   1 -22     1516.31     1417.50     28.17 o 
   2   1 -22     3429.09     3289.15     52.03 o 
   3   1 -22      775.68      726.93     18.94 o 
   4   1 -22      487.97      422.89     40.81 o 
   5   1 -22      809.75      758.35     66.19 o 
   6   1 -22      137.39      165.01     47.78 o 
   7   1 -22      894.11      694.81    139.31 o 
   0   2 -22      205.64      215.05     33.27 o 
   1   2 -22     1189.34     1126.60     27.78 o 
   2   2 -22      258.01      287.53     31.13 o 
   3   2 -22     1044.68     1056.42     23.57 o 
   4   2 -22      740.31      704.53     29.24 o 
   5   2 -22      181.75      159.84     30.63 o 
   6   2 -22      513.66      554.70    105.46 o 
   7   2 -22     1056.27     1118.57    170.54 o 
   8   2 -22      345.40      373.39     80.13 o 
   9   2 -22      155.21      134.39     36.41 o 
  10   2 -22      678.65      715.64     49.79 o 
   1   3 -22      905.88      860.29     24.81 o 
   2   3 -22      112.22      133.72     20.21 o 
   3   3 -22     2200.00     2243.85     41.80 o 
   4   3 -22      142.25      149.51     23.07 o 
   5   3 -22      179.13      189.95     30.54 o 
   6   3 -22      365.41      378.90     23.62 o 
   7   3 -22      168.34      142.31     30.26 o 
   8   3 -22      211.51      227.45     59.19 o 
   9   3 -22      184.69      197.66     54.62 o 
  10   3 -22       28.82       49.50     22.53 o 
  11   3 -22      106.57      138.14     48.46 o 
  12   3 -22      409.49      310.56    124.62 o 
   0   4 -22     1108.43     1061.50     40.94 o 
   1   4 -22      764.16      764.73     31.97 o 
   2   4 -22     1292.84     1343.70     33.81 o 
   3   4 -22      492.87      489.97     41.32 o 
   4   4 -22     1304.92     1391.43     37.45 o 
   5   4 -22     2231.71     2156.12     57.73 o 
   6   4 -22       44.80       45.43     12.78 o 
   7   4 -22      423.40      431.93     30.26 o 
   8   4 -22     1012.64     1057.81     47.94 o 
   9   4 -22      244.19      232.47     56.73 o 
  10   4 -22      847.74     1039.82     37.17 o 
  11   4 -22      171.71      158.62     40.71 o 
  12   4 -22       31.18       22.31     13.58 o 
  13   4 -22       37.92       47.34     14.51 o 
   1   5 -22      492.05      475.57     38.26 o 
   2   5 -22      220.73      200.88     28.47 o 
   3   5 -22       66.49       69.74     11.97 o 
   4   5 -22      503.25      466.62     26.76 o 
   5   5 -22       32.93       25.70      6.06 o 
   6   5 -22     1532.16     1601.82     59.71 o 
   7   5 -22       18.72       22.16      8.46 o 
   8   5 -22      656.51      679.32     39.55 o 
   9   5 -22       52.66       72.17     26.38 o 
  10   5 -22      198.22      199.55     45.32 o 
  11   5 -22      583.24      608.76     69.25 o 
  12   5 -22      166.66      143.25     29.84 o 
   0   6 -22       91.51       85.99     25.27 o 
   1   6 -22      595.64      577.61     27.05 o 
   2   6 -22        8.45       18.03      6.57 o 
   3   6 -22      730.95      748.77     32.18 o 
   4   6 -22       48.74       58.03     10.00 o 
   5   6 -22       22.44       20.02     11.13 o 
   6   6 -22      203.84      200.62     30.55 o 
   7   6 -22     1278.16     1274.60     32.19 o 
   8   6 -22      335.67      295.67     59.96 o 
   9   6 -22       77.58       81.62     32.49 o 
  10   6 -22      310.38      340.62     77.12 o 
  11   6 -22       10.51       18.19      9.93 o 
   1   7 -22      381.42      377.89     26.43 o 
   2   7 -22      509.64      526.17     28.33 o 
   3   7 -22      439.56      480.65     29.43 o 
   4   7 -22       30.82       40.58      9.92 o 
   5   7 -22      562.82      608.44     31.68 o 
   6   7 -22      151.50      165.46     29.34 o 
   7   7 -22      135.89      135.55     27.93 o 
   8   7 -22       90.26       55.25     17.21 o 
   9   7 -22      149.00      127.96     41.68 o 
  10   7 -22      488.92      410.45    114.03 o 
   0   8 -22      559.37      590.62     34.93 o 
   1   8 -22       30.21       26.02      9.31 o 
   2   8 -22       85.84       85.45     16.94 o 
   3   8 -22      194.86      192.43     37.39 o 
   4   8 -22       24.52       36.76     12.34 o 
   5   8 -22       87.34       70.69     14.22 o 
   6   8 -22       24.37       13.70      9.16 o 
   7   8 -22       59.94       55.20     14.49 o 
   8   8 -22      247.60      289.73    110.32 o 
   1   9 -22       65.95       50.72     13.48 o 
   2   9 -22      339.24      333.51     66.92 o 
   3   9 -22       54.65       44.71     14.32 o 
   4   9 -22       95.80      102.14     24.44 o 
   2   0 -21      376.50      374.51     19.27 o 
   4   0 -21      231.16      207.32     18.69 o 
   0   1 -21     1053.28      989.14     28.61 o 
   1   1 -21       89.65       71.75     14.03 o 
   2   1 -21      100.40      102.50     17.48 o 
   3   1 -21      164.47      140.89     22.06 o 
   4   1 -21      111.23      109.17     23.23 o 
   5   1 -21     1817.39     1796.00     55.30 o 
   6   1 -21      317.08      352.88     62.53 o 
   7   1 -21       31.96       32.49     23.15 o 
   1   2 -21     3856.43     3638.80     58.84 o 
   2   2 -21      496.06      509.31     19.63 o 
   3   2 -21      749.97      693.25     19.85 o 
   4   2 -21       61.76       61.18     13.80 o 
   5   2 -21      618.33      546.67     57.99 o 
   6   2 -21     1205.16     1203.65     76.73 o 
   7   2 -21     2155.74     2338.21     78.09 o 
   8   2 -21      170.80      205.23     46.22 o 
   9   2 -21      467.89      448.07     92.73 o 
  10   2 -21      442.08      455.17    109.40 o 
   0   3 -21     1769.22     1862.53     74.39 o 
   1   3 -21      160.05      144.48     20.66 o 
   2   3 -21     1445.63     1512.89     25.81 o 
   3   3 -21      870.78      850.84     24.70 o 
   4   3 -21      549.33      606.56     20.64 o 
   5   3 -21      425.53      400.61     37.40 o 
   6   3 -21      131.75      151.75     26.63 o 
   7   3 -21      148.12      163.81     27.51 o 
   8   3 -21      520.42      670.32    144.16 o 
   9   3 -21      197.54      236.89     46.72 o 
  10   3 -21       63.64       82.60     38.51 o 
  11   3 -21       65.62       48.07     24.05 o 
  12   3 -21      242.55      238.89    107.07 o 
   1   4 -21      512.83      490.19     22.51 o 
   2   4 -21       34.70       29.25      7.85 o 
   3   4 -21      529.32      450.88     22.01 o 
   4   4 -21      148.46      112.19     15.41 o 
   5   4 -21     1023.59     1008.84     30.91 o 
   6   4 -21      272.80      265.73     38.57 o 
   7   4 -21       47.70       47.08     15.57 o 
   8   4 -21      719.75      809.46     47.79 o 
   9   4 -21      109.89      116.39     26.12 o 
  10   4 -21      559.85      555.09     64.16 o 
  11   4 -21      275.50      323.12     47.89 o 
  12   4 -21      216.90      206.01     63.23 o 
  13   4 -21        7.97       19.83     29.01 o 
   0   5 -21      669.37      646.49     32.29 o 
   1   5 -21       64.42       72.19     13.40 o 
   2   5 -21      776.35      756.46     22.55 o 
   3   5 -21       72.76       85.69     14.13 o 
   4   5 -21      131.53      132.05     20.51 o 
   5   5 -21      634.42      655.60     26.21 o 
   6   5 -21       55.41       58.44     11.68 o 
   7   5 -21       56.82       56.98     14.01 o 
   8   5 -21      553.50      566.01     35.58 o 
   9   5 -21       41.43       75.30     22.46 o 
  10   5 -21      114.56      100.05     38.97 o 
  11   5 -21       42.37       49.74     29.66 o 
  12   5 -21      143.41      154.41     46.62 o 
  13   5 -21        9.35       16.33     20.70 o 
   1   6 -21     1300.90     1309.03     34.59 o 
   2   6 -21     1661.96     1662.47     37.00 o 
   3   6 -21      595.66      611.90     25.58 o 
   4   6 -21       88.50       89.48     12.16 o 
   5   6 -21       61.54       57.76     14.46 o 
   6   6 -21      738.70      705.87     38.14 o 
   7   6 -21      620.71      571.05     31.49 o 
   8   6 -21      329.32      310.28     52.75 o 
   9   6 -21      141.11      199.25     42.53 o 
  10   6 -21      282.25      239.24     37.38 o 
  11   6 -21       61.79       74.21     24.60 o 
   0   7 -21      609.79      639.69     45.57 o 
   1   7 -21       98.86      102.71     17.27 o 
   2   7 -21       24.52       29.59      8.35 o 
   3   7 -21       74.90      105.16     18.08 o 
   4   7 -21      523.03      500.87     31.96 o 
   5   7 -21      278.91      268.03     35.54 o 
   6   7 -21      639.85      651.07     24.87 o 
   7   7 -21       75.38       60.75     22.22 o 
   8   7 -21      118.43      115.25     30.42 o 
   9   7 -21        7.86       24.04      9.09 o 
  10   7 -21      147.11      132.87     33.36 o 
   1   8 -21      282.07      297.61     44.30 o 
   2   8 -21       24.91       31.63      8.78 o 
   3   8 -21      249.25      220.92     34.86 o 
   4   8 -21      191.65      187.34     28.24 o 
   5   8 -21      169.21      159.50     32.68 o 
   6   8 -21      654.47      692.19     30.27 o 
   7   8 -21       52.83       34.55     11.15 o 
   8   8 -21      155.34      131.71     32.95 o 
   0   9 -21     1642.45     1759.00     48.13 o 
   1   9 -21      547.45      556.84     35.87 o 
   2   9 -21      120.26      105.56     21.80 o 
   3   9 -21      113.81      101.40     28.00 o 
   4   9 -21      596.00      653.93     30.55 o 
   5   9 -21       37.27       33.65      9.76 o 
   2   0 -20      114.73       98.68     28.37 o 
   4   0 -20      256.44      195.47     33.76 o 
   1   1 -20     1126.60     1118.23     20.79 o 
   2   1 -20      154.76      152.60     22.77 o 
   3   1 -20      476.17      476.99     10.82 o 
   4   1 -20      118.84      130.61     25.89 o 
   5   1 -20      134.37      162.82     32.62 o 
   6   1 -20      108.33      110.35     20.38 o 
   7   1 -20      917.40      960.86     47.25 o 
   0   2 -20      346.42      334.69     52.97 o 
   1   2 -20      701.39      714.19     22.91 o 
   2   2 -20      351.33      372.36     29.53 o 
   3   2 -20      150.23      144.60     12.68 o 
   4   2 -20      225.45      226.84     21.14 o 
   5   2 -20     4894.14     5084.70    101.72 o 
   6   2 -20       48.29       37.97      9.92 o 
   7   2 -20      177.72      210.38     65.00 o 
   8   2 -20      572.23      663.36    146.65 o 
   9   2 -20     2035.82     2164.28    120.64 o 
  10   2 -20      572.05      635.41    133.30 o 
   1   3 -20      742.65      693.62     17.43 o 
   2   3 -20       19.54       28.52      5.99 o 
   3   3 -20      874.60      862.14     21.96 o 
   4   3 -20      143.07      160.53     21.33 o 
   5   3 -20     1449.17     1438.94     35.04 o 
   6   3 -20       15.70       18.97      6.75 o 
   7   3 -20      106.67      105.29     21.50 o 
   8   3 -20      359.28      429.31     91.82 o 
   9   3 -20      577.16      567.58     42.32 o 
  10   3 -20      200.06      220.98     64.74 o 
  11   3 -20      268.37      224.26     76.15 o 
  12   3 -20      182.87      132.16     64.62 o 
   0   4 -20     5782.68     5656.69    108.67 o 
   1   4 -20      323.00      292.67     35.54 o 
   2   4 -20       17.50       23.46      7.42 o 
   3   4 -20      790.34      764.97     19.54 o 
   4   4 -20     1477.62     1529.05     32.86 o 
   5   4 -20      941.83      909.90     31.50 o 
   6   4 -20      183.77      172.49     27.63 o 
   7   4 -20     1030.32      998.30     39.27 o 
   8   4 -20      296.93      354.15     67.75 o 
   9   4 -20        0.99       12.56      9.95 o 
  10   4 -20      205.43      235.98     40.63 o 
  11   4 -20       68.91       49.90     23.73 o 
  12   4 -20      772.27      776.86     44.75 o 
  13   4 -20       23.24       37.69     17.19 o 
  14   4 -20       73.81       40.50     17.16 o 
   1   5 -20       88.36       77.01     12.77 o 
   2   5 -20       86.57       70.05     13.01 o 
   3   5 -20       93.15       84.10     12.37 o 
   4   5 -20        2.25        6.65      7.45 o 
   5   5 -20     1913.63     1897.94     39.98 o 
   6   5 -20      154.39      124.61     17.84 o 
   7   5 -20      146.08      172.58     29.53 o 
   8   5 -20      132.50      138.45     23.13 o 
   9   5 -20       10.47       15.80      9.35 o 
  10   5 -20      448.44      404.75     85.53 o 
  11   5 -20      318.66      283.87     82.31 o 
  12   5 -20        0.05       13.34     10.30 o 
  13   5 -20       38.70       24.36     25.44 o 
   0   6 -20      122.12      154.22     34.95 o 
   1   6 -20      248.36      232.49     32.74 o 
   2   6 -20       11.32       16.84      8.04 o 
   3   6 -20      225.52      201.55     22.67 o 
   4   6 -20     1755.24     1758.29     36.73 o 
   5   6 -20      814.54      776.90     38.79 o 
   6   6 -20      262.32      244.71     44.54 o 
   7   6 -20      322.99      314.12     45.16 o 
   8   6 -20      212.47      195.41     46.37 o 
   9   6 -20       49.46       49.10     13.52 o 
  10   6 -20       65.33      100.00     28.26 o 
  11   6 -20      128.97      138.72     33.45 o 
  12   6 -20       84.66       82.04     35.11 o 
   1   7 -20      741.07      697.03     29.73 o 
   2   7 -20      192.12      207.33     28.63 o 
   3   7 -20      602.41      610.44     36.36 o 
   4   7 -20       62.82       56.27      9.94 o 
   5   7 -20     1428.28     1477.14     34.52 o 
   6   7 -20       33.02       33.94     13.81 o 
   7   7 -20       69.09       96.17     19.17 o 
   8   7 -20      418.99      390.13     72.13 o 
   9   7 -20      600.22      633.57     36.45 o 
  10   7 -20       92.98      100.03     29.22 o 
  11   7 -20      181.85      180.93     57.65 o 
   0   8 -20      156.37      127.89     27.53 o 
   1   8 -20      159.32      168.60     31.99 o 
   2   8 -20       78.91       79.44     14.72 o 
   3   8 -20      720.92      733.74     30.84 o 
   4   8 -20      663.60      734.16     28.49 o 
   5   8 -20      308.26      277.60     50.80 o 
   6   8 -20      261.89      240.77     37.17 o 
   7   8 -20      281.52      217.35     44.81 o 
   8   8 -20      334.76      286.33     54.18 o 
   9   8 -20       55.32       43.48     14.45 o 
   1   9 -20      108.81       88.44     17.21 o 
   2   9 -20        6.68       18.96      7.92 o 
   3   9 -20       16.10       26.68      9.72 o 
   4   9 -20      134.54      117.94     22.60 o 
   5   9 -20      212.07      220.72     44.54 o 
   6   9 -20      140.07      134.23     24.23 o 
   0  10 -20       20.37       17.29     14.71 o 
   2   0 -19      547.34      456.49     19.13 o 
   4   0 -19      341.09      233.10     20.55 o 
   0   1 -19      269.77      326.09     23.67 o 
   1   1 -19     1372.99     1309.77     22.76 o 
   2   1 -19       72.70       61.01     10.05 o 
   3   1 -19      432.78      359.57      9.52 o 
   4   1 -19      302.98      289.89     13.50 o 
   5   1 -19     2142.26     2186.58    119.73 o 
   6   1 -19      460.11      527.24     75.86 o 
   7   1 -19      234.01      238.73     57.22 o 
   8   1 -19      162.92      170.15     37.83 o 
   1   2 -19     1057.96      999.40     24.31 o 
   2   2 -19     4519.95     4896.83     52.81 o 
   3   2 -19      752.16      753.43     28.64 o 
   4   2 -19     3010.33     3213.79     55.05 o 
   5   2 -19     5047.53     4945.83    152.56 o 
   6   2 -19      155.79      130.27     26.63 o 
   7   2 -19      122.38      184.75     46.24 o 
   8   2 -19       90.27      112.15     26.37 o 
   9   2 -19     1074.16     1062.15     57.45 o 
  10   2 -19      679.33      696.93    149.11 o 
   0   3 -19      154.61      230.93     48.78 o 
   1   3 -19     1363.31     1296.37     25.07 o 
   2   3 -19     2675.93     2845.85     50.39 o 
   3   3 -19     1127.56     1029.22     47.67 o 
   4   3 -19      364.09      350.66     18.72 o 
   5   3 -19     1003.41     1007.33     23.68 o 
   6   3 -19      246.48      287.90     40.79 o 
   7   3 -19      307.21      311.45     37.39 o 
   8   3 -19      268.35      277.98     84.25 o 
   9   3 -19       15.85       26.72     15.85 o 
  10   3 -19      434.71      441.31     97.80 o 
  11   3 -19       30.44       51.26     28.72 o 
  12   3 -19        4.23       -0.72     21.41 o 
  13   3 -19      166.48      110.02     48.37 o 
   1   4 -19      676.15      608.20     17.33 o 
   2   4 -19      527.65      552.34     17.05 o 
   3   4 -19      738.11      730.76     22.94 o 
   4   4 -19      107.07       98.09     13.36 o 
   5   4 -19     1045.19     1111.77     25.49 o 
   6   4 -19     1760.31     1851.86     43.26 o 
   7   4 -19       99.31       96.94     18.60 o 
   8   4 -19      112.10       99.20     19.33 o 
   9   4 -19     1006.72     1017.64     48.37 o 
  10   4 -19      653.92      720.10     98.97 o 
  11   4 -19       23.01       11.74     11.12 o 
  12   4 -19      424.20      421.24     84.38 o 
  13   4 -19      323.33      293.18     93.21 o 
  14   4 -19      203.72      159.59     52.32 o 
   0   5 -19      125.74      132.07     27.72 o 
   1   5 -19       18.63       25.22      7.02 o 
   2   5 -19      382.84      342.55     36.69 o 
   3   5 -19       88.83       99.22     12.46 o 
   4   5 -19     1215.18     1152.43     24.26 o 
   5   5 -19       33.86       34.23      9.32 o 
   6   5 -19      637.31      584.52     19.77 o 
   7   5 -19       11.74       11.49      8.38 o 
   8   5 -19     1481.31     1505.05     38.17 o 
   9   5 -19      253.52      254.40     37.67 o 
  10   5 -19      472.04      483.88     94.70 o 
  11   5 -19       29.79       43.00     18.81 o 
  12   5 -19      175.85      200.36     48.48 o 
  13   5 -19        2.22       14.50     11.37 o 
   1   6 -19      706.97      623.86     20.70 o 
   2   6 -19       43.57       56.28      9.32 o 
   3   6 -19      761.01      773.22     35.68 o 
   4   6 -19      828.33      796.42     24.10 o 
   5   6 -19     1005.14      977.46     28.69 o 
   6   6 -19      120.76      113.70     17.56 o 
   7   6 -19      342.50      299.17     30.77 o 
   8   6 -19      116.35      105.07     20.24 o 
   9   6 -19      120.73      124.21     22.50 o 
  10   6 -19       60.20       67.56     23.45 o 
  11   6 -19      190.15      185.98     47.57 o 
  12   6 -19       58.86       49.09     21.37 o 
   0   7 -19      207.72      237.92     42.91 o 
   1   7 -19      806.55      679.30     30.66 o 
   2   7 -19      317.32      324.45     47.20 o 
   3   7 -19      353.61      390.31     39.61 o 
   4   7 -19      251.59      285.27     32.57 o 
   5   7 -19      477.35      490.45     30.45 o 
   6   7 -19       45.09       54.04     10.63 o 
   7   7 -19       44.85       43.36     11.73 o 
   8   7 -19      105.59      102.21     21.30 o 
   9   7 -19       81.44       77.02     16.41 o 
  10   7 -19       70.04       53.34     14.30 o 
  11   7 -19      308.89      290.66     79.45 o 
   1   8 -19       23.72       48.20     10.33 o 
   2   8 -19      492.51      555.10     25.40 o 
   3   8 -19      665.98      655.75     36.64 o 
   4   8 -19       38.04       35.84     10.76 o 
   5   8 -19       28.19       23.25     12.74 o 
   6   8 -19      976.19     1036.41     32.10 o 
   7   8 -19      507.85      561.36     30.87 o 
   8   8 -19       59.81       75.70     16.41 o 
   9   8 -19      229.40      237.00     42.23 o 
   0   9 -19      526.49      491.08     86.87 o 
   1   9 -19       52.09       48.90     11.64 o 
   2   9 -19       19.22       26.90      9.31 o 
   3   9 -19       16.01       35.32      8.16 o 
   4   9 -19      262.42      280.25     42.81 o 
   5   9 -19      252.95      228.46     53.94 o 
   6   9 -19      184.98      142.90     35.52 o 
   7   9 -19      838.04      942.20     27.71 o 
   1  10 -19        9.64       15.82      9.67 o 
   2  10 -19      353.46      442.65     58.77 o 
   3  10 -19      147.11      141.63     32.96 o 
   0   0 -18      120.76      166.38     40.76 o 
   2   0 -18     2392.75     2323.03     31.11 o 
   4   0 -18       66.76       98.51     27.02 o 
   1   1 -18      343.93      359.77     14.00 o 
   2   1 -18     4258.73     4127.93     55.74 o 
   3   1 -18     1102.88     1000.35     35.15 o 
   4   1 -18     1057.12     1055.60     16.53 o 
   5   1 -18     2256.84     2262.14     74.62 o 
   6   1 -18     6846.53     6422.73    642.27 o 
   7   1 -18     1078.11     1160.82     52.28 o 
   8   1 -18      244.74      298.67     78.10 o 
   0   2 -18     2805.22     2973.19     90.58 o 
   1   2 -18     9514.33     9620.57     74.62 o 
   2   2 -18     1317.41     1302.29     24.67 o 
   3   2 -18     2244.32     2314.10     32.93 o 
   4   2 -18       67.93       64.25     12.50 o 
   5   2 -18     1863.14     1819.48     60.76 o 
   6   2 -18      251.31      241.16     47.89 o 
   7   2 -18     1516.82     1485.94     28.52 o 
   8   2 -18       63.06       46.20     17.06 o 
   9   2 -18       62.09      114.67     37.90 o 
  10   2 -18      391.92      398.36     95.12 o 
  11   2 -18       18.11       38.21     14.26 o 
   1   3 -18      213.02      238.47     16.03 o 
   2   3 -18      179.10      203.66     27.89 o 
   3   3 -18      497.86      539.95     17.03 o 
   4   3 -18     2655.83     2863.90     59.28 o 
   5   3 -18     1096.88     1109.43     26.42 o 
   6   3 -18     1274.97     1272.35     35.72 o 
   7   3 -18     2234.86     2286.59     62.96 o 
   8   3 -18     1136.22     1164.15    100.04 o 
   9   3 -18      195.33      232.98     64.79 o 
  10   3 -18      141.65      184.25     68.97 o 
  11   3 -18       53.01       63.59     29.83 o 
  12   3 -18       64.90       60.00     36.39 o 
  13   3 -18      259.44      258.79     89.95 o 
   0   4 -18     1345.92     1299.18     36.76 o 
   1   4 -18      323.58      323.56     17.55 o 
   2   4 -18      137.65      161.04     23.71 o 
   3   4 -18      280.86      272.52     18.41 o 
   4   4 -18     4662.52     4676.36     66.82 o 
   5   4 -18      333.86      310.73     21.32 o 
   6   4 -18     1293.22     1341.55     28.41 o 
   7   4 -18       28.91       29.91      9.18 o 
   8   4 -18      192.88      162.78     34.36 o 
   9   4 -18      223.60      209.05     48.41 o 
  10   4 -18      707.46      785.59     54.82 o 
  11   4 -18       25.69       47.61     12.24 o 
  12   4 -18      151.88      151.13     35.06 o 
  13   4 -18      124.07      115.82     31.14 o 
  14   4 -18      281.25      244.27     61.27 o 
   1   5 -18      475.06      507.66     25.09 o 
   2   5 -18     1287.48     1207.73     25.64 o 
   3   5 -18      481.36      457.37     18.56 o 
   4   5 -18     2736.13     2662.25     55.71 o 
   5   5 -18      412.55      416.43     22.81 o 
   6   5 -18      230.56      220.52     16.15 o 
   7   5 -18       73.38       66.78     10.68 o 
   8   5 -18      951.44      881.11     32.72 o 
   9   5 -18      210.41      210.62     35.76 o 
  10   5 -18      128.70      127.96     26.37 o 
  11   5 -18       84.36       89.13     19.44 o 
  12   5 -18      102.29      153.86     36.52 o 
  13   5 -18      103.09       97.90     22.69 o 
  14   5 -18      109.10      121.40     31.98 o 
   0   6 -18     3767.28     3948.43     73.33 o 
   1   6 -18      777.74      713.00     20.55 o 
   2   6 -18      438.95      463.74     54.73 o 
   3   6 -18      494.78      501.93     43.25 o 
   4   6 -18      881.00      894.42     30.34 o 
   5   6 -18      932.63      836.37     23.35 o 
   6   6 -18      503.96      509.77     30.44 o 
   7   6 -18     1609.56     1661.54     32.27 o 
   8   6 -18      241.32      197.54     33.68 o 
   9   6 -18      244.64      200.66     34.99 o 
  10   6 -18       41.61       50.89     11.89 o 
  11   6 -18        3.63       30.46     15.15 o 
  12   6 -18      215.31      201.56     60.37 o 
  13   6 -18      162.13      138.18     34.76 o 
   1   7 -18      253.79      265.25     43.94 o 
   2   7 -18       17.24       15.45      7.42 o 
   3   7 -18      530.57      500.77     30.17 o 
   4   7 -18       17.25        8.16      7.08 o 
   5   7 -18      264.25      269.70     35.02 o 
   6   7 -18      147.09      155.47     28.53 o 
   7   7 -18      304.10      318.70     38.63 o 
   8   7 -18      306.24      255.50     44.85 o 
   9   7 -18       64.58       48.09     14.04 o 
  10   7 -18        0.24       10.85     11.83 o 
  11   7 -18      309.24      295.03     64.87 o 
   0   8 -18      866.05      915.47     45.24 o 
   1   8 -18       40.16       45.50      9.04 o 
   2   8 -18      369.33      386.97     48.86 o 
   3   8 -18      895.53      896.56     35.03 o 
   4   8 -18       11.68       18.35      7.77 o 
   5   8 -18       25.86       24.22      7.39 o 
   6   8 -18      512.06      549.55     61.49 o 
   7   8 -18      259.65      300.70     23.58 o 
   8   8 -18      537.00      542.86     27.73 o 
   9   8 -18      245.41      182.32     50.67 o 
  10   8 -18        8.81       10.05      7.26 o 
   1   9 -18      368.56      366.94     49.62 o 
   2   9 -18      877.16      990.89     28.69 o 
   3   9 -18       42.28       61.62     12.87 o 
   4   9 -18      101.90       89.97     18.79 o 
   5   9 -18       27.96       36.12      9.75 o 
   6   9 -18      584.13      612.83     31.62 o 
   7   9 -18      193.66      219.82     40.70 o 
   8   9 -18       28.34       22.90      8.52 o 
   0  10 -18       62.44       62.21     22.48 o 
   1  10 -18      210.87      196.73     35.20 o 
   2  10 -18       13.18       16.13      8.56 o 
   3  10 -18        9.68       18.22      9.94 o 
   4  10 -18       31.40       48.47     13.14 o 
   2   0 -17    13459.25    13599.48    104.56 o 
   4   0 -17       21.81       30.59      8.11 o 
   0   1 -17     2051.80     1942.77     35.13 o 
   1   1 -17     1760.54     1793.86     35.04 o 
   2   1 -17     1411.02     1454.04     24.34 o 
   3   1 -17     3306.76     3269.29     42.24 o 
   4   1 -17      673.73      697.95     14.84 o 
   5   1 -17     2153.98     2089.35     38.47 o 
   6   1 -17      859.44      817.93     47.11 o 
   7   1 -17     1173.73     1249.31     57.84 o 
   8   1 -17      106.06      124.92     38.15 o 
   1   2 -17     6606.57     6745.60     70.88 o 
   2   2 -17       86.79      102.38     13.28 o 
   3   2 -17      278.94      287.11     23.99 o 
   4   2 -17       16.40       16.24      4.03 o 
   5   2 -17      452.64      454.11     26.93 o 
   6   2 -17      505.26      471.59     20.65 o 
   7   2 -17      316.87      306.74     65.85 o 
   8   2 -17      627.51      641.14     41.97 o 
   9   2 -17       75.38      111.00     30.88 o 
  10   2 -17      331.51      375.45     98.25 o 
  11   2 -17       32.68       45.62     21.80 o 
   0   3 -17       41.07       39.99      9.14 o 
   1   3 -17      694.15      672.76     20.71 o 
   2   3 -17      134.06      134.58     18.09 o 
   3   3 -17     3062.85     3015.55     37.83 o 
   4   3 -17      607.59      532.25     17.30 o 
   5   3 -17       91.24      105.85     16.77 o 
   6   3 -17       12.18        8.03      5.25 o 
   7   3 -17     3378.82     3523.62     77.63 o 
   8   3 -17      925.13      892.11     29.66 o 
   9   3 -17      854.33      832.08     49.13 o 
  10   3 -17      470.45      467.48    117.19 o 
  11   3 -17     1037.65     1198.52     61.67 o 
  12   3 -17       96.67       68.37     24.84 o 
  13   3 -17       50.47       34.68     18.60 o 
   1   4 -17      220.63      247.96     22.16 o 
   2   4 -17     2514.91     2454.70     41.75 o 
   3   4 -17      182.54      182.24     25.02 o 
   4   4 -17     1899.30     1774.42     46.14 o 
   5   4 -17      587.83      603.08     21.89 o 
   6   4 -17      454.36      429.86     14.77 o 
   7   4 -17       85.73       84.08     15.68 o 
   8   4 -17      454.27      415.42     22.58 o 
   9   4 -17      406.42      340.71     46.07 o 
  10   4 -17     1890.23     2017.02     69.71 o 
  11   4 -17      425.55      376.57     29.74 o 
  12   4 -17      501.51      474.63     74.87 o 
  13   4 -17      110.92       98.51     28.77 o 
  14   4 -17      225.36      225.62     58.23 o 
  15   4 -17       31.14       11.38     10.48 o 
   0   5 -17      634.39      600.31     40.69 o 
   1   5 -17      644.83      623.01     19.75 o 
   2   5 -17      971.40      894.13     30.36 o 
   3   5 -17      967.24      976.42     44.72 o 
   4   5 -17     3488.59     3464.01     61.57 o 
   5   5 -17      149.50      175.04     24.58 o 
   6   5 -17      448.24      435.55     22.46 o 
   7   5 -17      254.94      247.96     24.06 o 
   8   5 -17      820.81      704.86     70.14 o 
   9   5 -17       22.63       29.91      8.89 o 
  10   5 -17      452.69      438.39     29.01 o 
  11   5 -17       62.34       36.69     15.96 o 
  12   5 -17      407.88      429.98     66.88 o 
  13   5 -17        7.32       21.52     14.45 o 
  14   5 -17      129.85      122.11     50.98 o 
   1   6 -17        2.52        0.29      9.16 o 
   2   6 -17      125.53      120.42     17.56 o 
   3   6 -17      150.00      167.06     22.55 o 
   4   6 -17     1029.06      965.51     27.74 o 
   5   6 -17      524.55      567.61     53.31 o 
   6   6 -17      158.79      169.04     23.10 o 
   7   6 -17      530.62      531.99     24.23 o 
   8   6 -17      128.57      130.23     23.97 o 
   9   6 -17      237.63      235.88     34.66 o 
  10   6 -17      196.22      206.14     29.83 o 
  11   6 -17      327.19      348.69     67.43 o 
  12   6 -17      284.40      301.44     67.85 o 
  13   6 -17        6.66       20.37     10.63 o 
   0   7 -17     1077.77      983.89     41.09 o 
   1   7 -17      206.31      214.15     29.52 o 
   2   7 -17      223.48      220.46     24.19 o 
   3   7 -17     1521.75     1431.29     32.55 o 
   4   7 -17     1517.78     1483.20     39.76 o 
   5   7 -17      504.94      515.74     27.11 o 
   6   7 -17      752.73      745.52     29.71 o 
   7   7 -17      283.55      254.00     35.93 o 
   8   7 -17      286.70      273.86     50.68 o 
   9   7 -17      183.58      171.20     30.72 o 
  10   7 -17       94.33       94.46     21.06 o 
  11   7 -17      559.06      559.81     49.42 o 
  12   7 -17      142.44      144.73     41.20 o 
   1   8 -17       44.78       43.49     10.43 o 
   2   8 -17      214.78      250.31     31.57 o 
   3   8 -17      744.88      763.25     27.90 o 
   4   8 -17       23.51       29.39      7.90 o 
   5   8 -17       16.85       27.82     13.42 o 
   6   8 -17      134.29      138.77     23.40 o 
   7   8 -17      248.28      266.94     35.86 o 
   8   8 -17      121.62      103.69     20.55 o 
   9   8 -17       34.52       26.90     12.07 o 
  10   8 -17       48.78       82.49     19.24 o 
   0   9 -17      134.03      141.34     29.94 o 
   1   9 -17      200.31      169.86     24.04 o 
   2   9 -17      473.39      459.09     49.00 o 
   3   9 -17        2.00       14.53     10.03 o 
   4   9 -17      238.60      267.42     28.25 o 
   5   9 -17       42.48       38.64      8.72 o 
   6   9 -17       34.61       31.71      8.64 o 
   7   9 -17       87.25      117.04     20.46 o 
   8   9 -17      249.82      228.02     50.71 o 
   1  10 -17      578.89      622.15     25.88 o 
   2  10 -17      425.80      456.02     35.06 o 
   3  10 -17      128.48      136.48     30.73 o 
   4  10 -17      121.41      142.02     28.14 o 
   5  10 -17       22.09       20.85     10.36 o 
   0   0 -16     1084.02     1223.27     38.90 o 
   2   0 -16      208.97      123.84     57.76 o 
   4   0 -16      664.94      633.44     72.10 o 
   6   0 -16     1484.02     1440.82     31.36 o 
   1   1 -16     1419.47     1507.91     42.15 o 
   2   1 -16     1651.50     1822.50     23.99 o 
   3   1 -16      578.99      576.81     13.07 o 
   4   1 -16       82.50       85.52     10.01 o 
   5   1 -16     1605.32     1626.66     22.22 o 
   6   1 -16      128.23      117.80     16.96 o 
   7   1 -16      601.19      602.17     18.74 o 
   8   1 -16      120.89      107.46     33.79 o 
   0   2 -16       39.64       59.63      9.18 o 
   1   2 -16     6209.68     6397.43    106.73 o 
   2   2 -16      138.06      188.82     13.46 o 
   3   2 -16      295.80      285.50     12.22 o 
   4   2 -16      466.14      446.67     12.56 o 
   5   2 -16      482.46      451.70     14.97 o 
   6   2 -16      188.83      186.95     26.08 o 
   7   2 -16      378.73      368.49     29.72 o 
   8   2 -16      357.03      346.40     33.38 o 
   9   2 -16      170.02      170.75     55.17 o 
  10   2 -16      654.41      567.07     41.85 o 
  11   2 -16      633.21      704.51     50.35 o 
   1   3 -16     3065.24     3065.84     70.41 o 
   2   3 -16     6640.64     6297.14     53.41 o 
   3   3 -16     1389.57     1414.20     25.97 o 
   4   3 -16        7.98        8.19      6.12 o 
   5   3 -16      300.71      276.98     16.34 o 
   6   3 -16     1068.83     1082.28     26.74 o 
   7   3 -16       47.38       49.85     10.81 o 
   8   3 -16     1133.04     1210.96     38.28 o 
   9   3 -16      606.64      610.52     29.63 o 
  10   3 -16     2161.58     2103.31    144.47 o 
  11   3 -16      769.69      858.00     48.79 o 
  12   3 -16      101.88      125.79     43.13 o 
  13   3 -16        7.02        4.97     12.82 o 
   0   4 -16      796.70      689.73     24.51 o 
   1   4 -16      459.86      466.28     14.80 o 
   2   4 -16      151.85      156.99     21.85 o 
   3   4 -16      207.88      242.19     28.59 o 
   4   4 -16      594.91      547.18     24.75 o 
   5   4 -16      920.57      889.59     21.75 o 
   6   4 -16        2.22        1.23      7.24 o 
   7   4 -16      284.98      296.14     25.25 o 
   8   4 -16     2333.93     2390.20     42.47 o 
   9   4 -16      567.36      497.44     39.64 o 
  10   4 -16     1675.18     1810.32     56.57 o 
  11   4 -16      123.36      117.10     27.80 o 
  12   4 -16     1388.98     1420.96     55.06 o 
  13   4 -16       18.23       12.63     14.03 o 
  14   4 -16      167.93      177.06     55.23 o 
  15   4 -16       78.77       72.97     33.94 o 
   1   5 -16      171.00      185.86     23.03 o 
   2   5 -16     3437.04     3274.52     51.31 o 
   3   5 -16     3023.59     2978.71     48.38 o 
   4   5 -16       14.53       32.67      6.57 o 
   5   5 -16      284.60      282.91     20.21 o 
   6   5 -16     5839.97     5948.85     60.50 o 
   7   5 -16      439.54      420.31     26.69 o 
   8   5 -16      696.81      675.44     21.53 o 
   9   5 -16     1092.02     1155.86     38.34 o 
  10   5 -16      338.05      282.18     46.98 o 
  11   5 -16      249.49      224.29     45.45 o 
  12   5 -16      438.68      503.25     79.66 o 
  13   5 -16       42.62       44.92     16.98 o 
  14   5 -16      114.62       79.51     28.66 o 
   0   6 -16      590.94      560.02     44.07 o 
   1   6 -16     1143.65     1119.46     29.82 o 
   2   6 -16      107.50      109.68     15.38 o 
   3   6 -16       48.14       51.97      9.20 o 
   4   6 -16      221.24      245.01     24.79 o 
   5   6 -16      113.07      154.30     19.58 o 
   6   6 -16      381.21      420.36     40.63 o 
   7   6 -16       28.84       38.83     10.45 o 
   8   6 -16      369.61      340.34     24.72 o 
   9   6 -16      430.97      378.48     21.70 o 
  10   6 -16      826.81      834.55     30.25 o 
  11   6 -16       23.71       27.34     10.45 o 
  12   6 -16      488.81      496.73     71.72 o 
  13   6 -16      117.54      129.55     41.27 o 
   1   7 -16      364.03      344.65     43.62 o 
   2   7 -16     1615.22     1600.41     38.54 o 
   3   7 -16     1009.68      980.57     26.38 o 
   4   7 -16       54.77       61.01     11.82 o 
   5   7 -16      678.34      628.99     19.32 o 
   6   7 -16      454.84      479.90     43.08 o 
   7   7 -16      429.66      468.90     30.45 o 
   8   7 -16       39.02       44.86     11.56 o 
   9   7 -16      906.57      987.56     23.53 o 
  10   7 -16      397.58      348.85     67.20 o 
  11   7 -16       89.95       78.95     19.05 o 
  12   7 -16        4.09       19.09     12.00 o 
   0   8 -16      142.04      150.47     33.70 o 
   1   8 -16      142.31      155.07     19.83 o 
   2   8 -16       63.88       68.44     17.74 o 
   3   8 -16      324.52      308.33     50.86 o 
   4   8 -16       69.01       77.26     14.12 o 
   5   8 -16      296.63      293.72     34.80 o 
   6   8 -16       78.87       76.55     13.97 o 
   7   8 -16      661.32      687.68     37.22 o 
   8   8 -16       43.47       38.37      8.57 o 
   9   8 -16      181.67      126.05     34.73 o 
  10   8 -16        4.15       16.96      8.03 o 
  11   8 -16      164.17      112.58     22.57 o 
   1   9 -16      388.54      409.65     47.71 o 
   2   9 -16      329.35      368.44     42.29 o 
   3   9 -16      150.06      171.27     31.91 o 
   4   9 -16        9.80       12.21      9.51 o 
   5   9 -16      375.67      439.07     34.18 o 
   6   9 -16      346.54      358.23     51.99 o 
   7   9 -16      418.08      357.45     68.05 o 
   8   9 -16      548.67      666.22     29.87 o 
   9   9 -16       40.14       38.22     10.23 o 
   0  10 -16       50.24       70.82     18.57 o 
   1  10 -16      885.25     1022.88     36.60 o 
   2  10 -16      101.95      129.46     24.10 o 
   3  10 -16      128.90      118.02     26.20 o 
   4  10 -16       20.63       14.30      8.34 o 
   5  10 -16      256.21      289.21     32.76 o 
   6  10 -16      478.63      540.31     44.69 o 
   2   0 -15      221.69      223.86     19.95 o 
   4   0 -15     2590.07     2318.85     90.11 o 
   6   0 -15      243.98      234.46     10.66 o 
   0   1 -15      258.79      281.73     16.28 o 
   1   1 -15     2070.35     2229.81     36.84 o 
   2   1 -15     2311.01     2551.32     31.34 o 
   3   1 -15     3034.57     2981.23     24.15 o 
   4   1 -15     1463.82     1482.41     32.28 o 
   5   1 -15     1236.25     1186.17     32.53 o 
   6   1 -15      725.76      783.72     28.36 o 
   7   1 -15        7.40       11.47      5.68 o 
   8   1 -15      142.75      152.35     35.68 o 
   9   1 -15      950.60      865.95     43.68 o 
   1   2 -15     4113.29     4058.26     65.31 o 
   2   2 -15     3450.05     3483.56     30.51 o 
   3   2 -15      243.24      216.18     34.81 o 
   4   2 -15     2047.86     2013.12     49.02 o 
   5   2 -15      782.65      705.20     18.79 o 
   6   2 -15       60.73       75.45     13.68 o 
   7   2 -15      138.94      136.37     21.54 o 
   8   2 -15      677.18      697.76     23.36 o 
   9   2 -15      157.64      191.63     55.99 o 
  10   2 -15      478.91      450.62    117.22 o 
  11   2 -15       18.78       24.16     11.07 o 
   0   3 -15      394.48      323.00     15.37 o 
   1   3 -15      872.35      862.95     18.17 o 
   2   3 -15      212.64      236.99     25.44 o 
   3   3 -15     1006.73     1073.00     21.40 o 
   4   3 -15      605.38      618.02     15.94 o 
   5   3 -15      103.63       95.60     14.57 o 
   6   3 -15      772.94      840.38     21.96 o 
   7   3 -15     1022.73      987.44     23.01 o 
   8   3 -15     2198.32     2250.31     86.96 o 
   9   3 -15       87.66      118.36     25.71 o 
  10   3 -15     1068.10     1132.98     81.19 o 
  11   3 -15      990.78     1086.99     62.16 o 
  12   3 -15       38.46       41.40     20.79 o 
  13   3 -15      258.66      200.19     73.95 o 
   1   4 -15      462.26      466.45     15.69 o 
   2   4 -15      251.68      200.18     28.31 o 
   3   4 -15      430.87      469.35     15.35 o 
   4   4 -15      901.07      860.99     27.93 o 
   5   4 -15      957.32      955.22     25.51 o 
   6   4 -15     1028.19     1006.38     22.21 o 
   7   4 -15      112.34      104.89     16.93 o 
   8   4 -15      494.15      500.16     17.09 o 
   9   4 -15      326.56      260.16     31.83 o 
  10   4 -15      550.70      578.73     22.92 o 
  11   4 -15       10.04       19.45     10.35 o 
  12   4 -15      988.58      999.29     38.78 o 
  13   4 -15      382.51      324.54     78.48 o 
  14   4 -15       79.28       82.43     17.82 o 
  15   4 -15      251.58      174.11     67.44 o 
   0   5 -15    20438.67    21978.68    192.74 o 
   1   5 -15      546.52      517.40     17.28 o 
   2   5 -15      350.14      346.89     13.98 o 
   3   5 -15      831.75      746.45     16.84 o 
   4   5 -15      821.75      741.09     20.35 o 
   5   5 -15      648.86      643.66     17.26 o 
   6   5 -15      983.15      934.37     29.43 o 
   7   5 -15     1910.44     2023.01     33.22 o 
   8   5 -15     1014.00     1050.52     28.27 o 
   9   5 -15      411.58      382.58     23.76 o 
  10   5 -15       60.79       59.06     12.26 o 
  11   5 -15      555.14      529.86     32.28 o 
  12   5 -15      334.23      306.76     71.88 o 
  13   5 -15        6.04       27.73     10.40 o 
  14   5 -15      101.77       92.07     26.84 o 
  15   5 -15        4.56       10.95     10.44 o 
   1   6 -15     1572.39     1501.75     45.57 o 
   2   6 -15     3579.73     3581.40     60.64 o 
   3   6 -15      184.79      193.99     25.65 o 
   4   6 -15      765.30      777.10     31.43 o 
   5   6 -15      212.99      216.98     27.55 o 
   6   6 -15       32.58       42.03      9.03 o 
   7   6 -15      197.87      227.68     27.61 o 
   8   6 -15      398.62      374.53     23.88 o 
   9   6 -15      515.70      499.66     24.41 o 
  10   6 -15      488.69      503.63     28.35 o 
  11   6 -15       30.53       36.23     10.62 o 
  12   6 -15      476.58      497.19     86.38 o 
  13   6 -15      101.63      107.66     41.20 o 
  14   6 -15      106.66       97.31     34.10 o 
   0   7 -15      321.89      278.82     62.33 o 
   1   7 -15      197.00      208.47     28.83 o 
   2   7 -15      128.85      113.05     15.90 o 
   3   7 -15      900.93      858.13     29.97 o 
   4   7 -15       35.71       61.03     12.69 o 
   5   7 -15     1812.16     1761.19     38.64 o 
   6   7 -15      118.70      119.08     19.31 o 
   7   7 -15      124.23      113.68     20.14 o 
   8   7 -15       99.40      125.70     22.44 o 
   9   7 -15      199.24      177.98     36.44 o 
  10   7 -15       33.59       24.65      7.63 o 
  11   7 -15      262.51      233.20     50.86 o 
  12   7 -15       63.43       50.82     19.68 o 
  13   7 -15       83.03      108.18     51.08 o 
   1   8 -15        0.43       10.11      8.04 o 
   2   8 -15       44.17       47.54     10.54 o 
   3   8 -15      471.02      470.31     26.14 o 
   4   8 -15       90.30      118.83     18.37 o 
   5   8 -15       63.47       80.72     13.34 o 
   6   8 -15       32.17       35.37     10.22 o 
   7   8 -15      391.86      362.43     49.58 o 
   8   8 -15       83.59       78.20     14.35 o 
   9   8 -15      224.35      213.02     36.22 o 
  10   8 -15       44.33       56.67     15.06 o 
  11   8 -15      176.17      146.51     34.66 o 
   0   9 -15      860.88      968.20     35.20 o 
   1   9 -15      192.61      181.41     31.92 o 
   2   9 -15      284.63      315.79     37.64 o 
   3   9 -15        9.35       25.77      7.34 o 
   4   9 -15       44.11       36.54     10.61 o 
   5   9 -15      114.86      127.11     24.64 o 
   6   9 -15       96.99       97.09     23.52 o 
   7   9 -15      467.90      505.90     30.94 o 
   8   9 -15       44.45       35.11     11.91 o 
   9   9 -15        5.53        5.48      6.77 o 
   1  10 -15      676.34      724.11     27.52 o 
   2  10 -15       42.64       43.76     13.31 o 
   3  10 -15       86.65       80.27     20.23 o 
   4  10 -15       90.41       90.00     23.57 o 
   5  10 -15      223.60      209.87     42.32 o 
   6  10 -15      881.19      982.32     52.40 o 
   0   0 -14      561.27      517.10     30.48 o 
   2   0 -14     3811.91     3885.97     30.93 o 
   4   0 -14      407.01      337.95      9.33 o 
   6   0 -14      781.57      721.27     23.54 o 
   1   1 -14     1354.98     1374.28     22.71 o 
   2   1 -14      445.51      493.14     24.03 o 
   3   1 -14     2326.99     2263.60     28.94 o 
   4   1 -14     1166.07     1134.92     34.64 o 
   5   1 -14     6049.84     6092.88    120.98 o 
   6   1 -14      566.71      561.77     15.10 o 
   7   1 -14     1334.91     1338.46     27.85 o 
   8   1 -14      174.30      138.96     29.20 o 
   9   1 -14     2090.00     2187.99     75.43 o 
   0   2 -14     9177.70     9719.29    294.30 o 
   1   2 -14      470.82      450.09     18.74 o 
   2   2 -14     1048.62     1098.77     28.39 o 
   3   2 -14      457.53      493.61     14.08 o 
   4   2 -14     1365.81     1346.13     39.14 o 
   5   2 -14      527.53      513.38     18.46 o 
   6   2 -14      421.80      427.49     16.23 o 
   7   2 -14       25.29       31.48      6.93 o 
   8   2 -14      457.51      452.93     20.92 o 
   9   2 -14     1398.18     1343.04     37.09 o 
  10   2 -14      162.52      231.63     62.38 o 
  11   2 -14      486.05      480.81     36.30 o 
   1   3 -14      497.36      392.37     11.40 o 
   2   3 -14     3455.97     3832.93     46.83 o 
   3   3 -14      521.66      536.84     23.29 o 
   4   3 -14      109.46      122.21     15.01 o 
   5   3 -14     2465.70     2346.68     27.22 o 
   6   3 -14     1024.75     1019.44     25.84 o 
   7   3 -14      717.95      735.34     22.91 o 
   8   3 -14     6562.75     6916.44     71.50 o 
   9   3 -14     3365.96     3478.84     82.44 o 
  10   3 -14       94.05      115.41     21.24 o 
  11   3 -14       34.81       16.89     16.63 o 
  12   3 -14      139.47      161.38     45.40 o 
  13   3 -14     1034.96     1221.57     57.91 o 
   0   4 -14     1451.28     1250.20     65.07 o 
   1   4 -14     2205.58     2174.36     28.15 o 
   2   4 -14       82.15       83.42     13.63 o 
   3   4 -14     1588.02     1661.79     33.57 o 
   4   4 -14     7364.68     7160.48    483.78 o 
   5   4 -14     1833.62     1905.30     43.49 o 
   6   4 -14      351.53      345.51     27.11 o 
   7   4 -14      142.21      154.88     25.81 o 
   8   4 -14      755.70      739.67     18.87 o 
   9   4 -14      254.86      247.56     16.32 o 
  10   4 -14      235.59      257.12     45.11 o 
  11   4 -14       44.18       40.53     10.51 o 
  12   4 -14      159.00      199.23     36.25 o 
  13   4 -14      153.50      125.02     33.62 o 
  14   4 -14      158.58      150.61     42.17 o 
  15   4 -14       41.01       43.63     15.94 o 
  16   4 -14      510.30      541.63     35.80 o 
   1   5 -14      267.13      272.16     31.95 o 
   2   5 -14      664.35      668.11     17.08 o 
   3   5 -14     1052.93     1053.98     45.31 o 
   4   5 -14     2724.56     2704.73     52.11 o 
   5   5 -14     1316.15     1267.69     25.80 o 
   6   5 -14      535.51      490.28     16.74 o 
   7   5 -14      147.64      179.25     18.16 o 
   8   5 -14      705.02      736.63     19.49 o 
   9   5 -14     1812.67     1957.07     55.80 o 
  10   5 -14      264.48      246.55     34.09 o 
  11   5 -14      814.69      836.63     34.42 o 
  12   5 -14      171.89      147.27     30.89 o 
  13   5 -14       16.05       36.00     20.19 o 
  14   5 -14       85.09       76.93     26.32 o 
  15   5 -14        0.01       18.19     13.39 o 
   0   6 -14     2339.63     2241.69     54.45 o 
   1   6 -14     1025.69     1007.20     24.70 o 
   2   6 -14      356.91      436.09     47.99 o 
   3   6 -14     1688.01     1622.00     32.11 o 
   4   6 -14     1519.86     1624.97     32.53 o 
   5   6 -14      421.08      479.53     43.62 o 
   6   6 -14      193.49      209.95     23.11 o 
   7   6 -14      116.44      114.92     17.84 o 
   8   6 -14      145.84      153.52     22.88 o 
   9   6 -14      341.85      295.59     41.50 o 
  10   6 -14      211.03      228.21     33.30 o 
  11   6 -14      624.45      620.70     29.33 o 
  12   6 -14       29.38       24.19      7.55 o 
  13   6 -14        0.02        2.84     14.22 o 
  14   6 -14       61.65       83.70     24.96 o 
   1   7 -14      196.37      230.22     28.36 o 
   2   7 -14     1709.38     1782.55     31.64 o 
   3   7 -14      544.33      566.09     35.03 o 
   4   7 -14      192.96      201.39     26.46 o 
   5   7 -14     3098.66     3163.46     97.95 o 
   6   7 -14       22.48       24.06      6.53 o 
   7   7 -14      860.51      921.27     35.25 o 
   8   7 -14       10.07       11.50      5.66 o 
   9   7 -14        3.78       10.61      7.38 o 
  10   7 -14       29.67       45.13      9.41 o 
  11   7 -14       22.80       15.40      7.77 o 
  12   7 -14      111.47       94.42     20.27 o 
  13   7 -14      204.54      184.23     46.87 o 
   0   8 -14      745.42      736.72     94.72 o 
   1   8 -14      363.06      340.07     40.52 o 
   2   8 -14      227.01      263.03     30.20 o 
   3   8 -14      217.90      210.99     30.46 o 
   4   8 -14      472.13      540.23     27.16 o 
   5   8 -14       33.37       43.10      9.40 o 
   6   8 -14       54.67       50.45     13.39 o 
   7   8 -14       89.74       66.38     16.08 o 
   8   8 -14      375.98      376.35     42.36 o 
   9   8 -14       28.78       37.40      9.97 o 
  10   8 -14       92.93       85.17     18.94 o 
  11   8 -14      257.56      186.34     51.92 o 
   1   9 -14      218.10      232.62     25.16 o 
   2   9 -14       27.12       21.73      7.98 o 
   3   9 -14       66.90       63.27      9.16 o 
   4   9 -14      190.32      171.47     25.13 o 
   5   9 -14      238.41      255.08     39.81 o 
   6   9 -14       68.22      100.47     20.16 o 
   7   9 -14      422.87      411.46     29.06 o 
   8   9 -14      351.57      315.97     43.24 o 
   9   9 -14      126.74      131.26     25.89 o 
  10   9 -14      393.66      399.09     24.39 o 
   0  10 -14      320.69      261.37     70.28 o 
   1  10 -14       48.81       43.16     10.95 o 
   2  10 -14      159.10      163.25     31.90 o 
   3  10 -14       91.13       87.74     23.17 o 
   4  10 -14        4.08       12.27      8.79 o 
   5  10 -14       47.79       72.18     13.96 o 
   6  10 -14      510.65      553.69     29.31 o 
   7  10 -14       65.20       53.69     13.22 o 
   1  11 -14       76.95       85.16     17.72 o 
   2  11 -14       88.09      131.95     36.61 o 
   2   0 -13      174.56      150.80     19.27 o 
   4   0 -13     1274.82     1293.90     76.96 o 
   6   0 -13      182.78      180.53      7.90 o 
   0   1 -13    42183.80    45714.45    159.90 o 
   1   1 -13      825.52      888.63     35.49 o 
   2   1 -13     1545.40     1638.36     26.43 o 
   3   1 -13     1091.38      911.76     19.76 o 
   4   1 -13    18931.83    19943.30    166.29 o 
   5   1 -13     1739.95     1652.47     39.89 o 
   6   1 -13       90.08       81.46     11.48 o 
   7   1 -13      182.60      164.78      9.48 o 
   8   1 -13      956.45      897.09     80.34 o 
   9   1 -13       57.85       54.11     21.48 o 
   1   2 -13      835.90      856.01     19.89 o 
   2   2 -13     7181.70     7439.13     96.44 o 
   3   2 -13     4424.90     4494.96     41.62 o 
   4   2 -13     1472.23     1528.34     34.14 o 
   5   2 -13       48.58       85.48     12.56 o 
   6   2 -13       17.43       16.84      5.10 o 
   7   2 -13      607.58      562.86     29.95 o 
   8   2 -13     2754.81     2861.81     49.03 o 
   9   2 -13      107.98      110.43     27.46 o 
  10   2 -13      363.63      460.64    127.11 o 
  11   2 -13      229.29      198.17     55.08 o 
   0   3 -13     1021.02     1096.80     31.10 o 
   1   3 -13       87.73       74.82     10.51 o 
   2   3 -13     6565.08     7194.27     51.17 o 
   3   3 -13      240.91      231.89     12.10 o 
   4   3 -13       68.17       75.09     11.30 o 
   5   3 -13     1275.98     1294.86     20.16 o 
   6   3 -13     2187.24     2204.70     32.60 o 
   7   3 -13      191.78      221.40     12.93 o 
   8   3 -13     4101.85     4306.83     72.90 o 
   9   3 -13     3298.45     3375.24    112.06 o 
  10   3 -13      570.59      554.45     30.47 o 
  11   3 -13      210.31      229.52     51.93 o 
  12   3 -13      466.44      420.51    122.29 o 
  13   3 -13       90.04       83.09     35.34 o 
   1   4 -13     1189.89     1219.30     23.76 o 
   2   4 -13     2171.30     2231.97     29.71 o 
   3   4 -13     1270.31     1395.98     24.18 o 
   4   4 -13     2288.86     2416.26     44.43 o 
   5   4 -13     1051.24      922.22     40.58 o 
   6   4 -13      706.24      633.91     27.40 o 
   7   4 -13      394.32      447.84     15.18 o 
   8   4 -13     3262.37     3285.31     54.43 o 
   9   4 -13     1816.01     1936.68     36.67 o 
  10   4 -13      137.43      153.83     29.78 o 
  11   4 -13      186.43      173.43     31.79 o 
  12   4 -13      474.12      564.20     94.23 o 
  13   4 -13     1026.73     1075.95     61.72 o 
  14   4 -13      180.41      201.78     39.80 o 
  15   4 -13        7.11       13.09      9.81 o 
  16   4 -13      694.05      767.01     40.54 o 
   0   5 -13       96.65       82.40     16.46 o 
   1   5 -13      556.60      546.75     25.81 o 
   2   5 -13       94.29      102.58     16.00 o 
   3   5 -13     1145.56     1200.91     21.34 o 
   4   5 -13      576.15      542.99     17.33 o 
   5   5 -13     1511.77     1569.97     43.17 o 
   6   5 -13     2542.02     2512.03     71.10 o 
   7   5 -13       24.53       27.62      7.05 o 
   8   5 -13     2444.22     2614.11     38.90 o 
   9   5 -13       68.98       75.02     13.92 o 
  10   5 -13      256.90      249.87     27.93 o 
  11   5 -13        4.40        6.88      7.71 o 
  12   5 -13       73.56       53.04     14.77 o 
  13   5 -13        8.33        8.85     18.31 o 
  14   5 -13       88.59       88.55     23.65 o 
  15   5 -13      188.51      174.55     44.33 o 
   1   6 -13     1560.99     1459.13     31.27 o 
   2   6 -13     2550.11     2568.91     76.21 o 
   3   6 -13     3110.30     2965.48     52.17 o 
   4   6 -13     3037.67     3051.34     49.38 o 
   5   6 -13       56.65       77.22     10.80 o 
   6   6 -13      598.39      603.00     19.74 o 
   7   6 -13      374.55      362.27     18.05 o 
   8   6 -13      476.25      451.49     32.83 o 
   9   6 -13       32.06       32.77      8.49 o 
  10   6 -13        5.96       10.07      5.79 o 
  11   6 -13       34.41       26.16      8.42 o 
  12   6 -13      296.12      332.85     53.57 o 
  13   6 -13      382.80      440.31     31.12 o 
  14   6 -13        7.55       18.35      9.73 o 
   0   7 -13     4392.40     4436.09     99.72 o 
   1   7 -13     2336.65     2333.60     40.20 o 
   2   7 -13      137.43      170.73     24.85 o 
   3   7 -13     2719.37     2726.57     53.87 o 
   4   7 -13     1603.59     1631.11     33.17 o 
   5   7 -13      139.06      170.90     22.48 o 
   6   7 -13       70.50       72.93     10.38 o 
   7   7 -13      582.94      620.61     26.82 o 
   8   7 -13      436.31      469.02     30.51 o 
   9   7 -13      127.94      116.67     19.37 o 
  10   7 -13      191.31      184.10     28.09 o 
  11   7 -13       48.77       42.35      8.32 o 
  12   7 -13      410.83      412.66     34.50 o 
  13   7 -13       23.21       26.38     16.87 o 
   1   8 -13      621.38      586.67     42.32 o 
   2   8 -13       28.08       28.41      8.86 o 
   3   8 -13      582.65      591.50     33.62 o 
   4   8 -13       15.42       19.53      7.64 o 
   5   8 -13      128.19      145.32     22.97 o 
   6   8 -13      158.53      177.50     21.11 o 
   7   8 -13      603.54      646.95     25.34 o 
   8   8 -13        9.45       19.05      6.28 o 
   9   8 -13      113.08      124.58     32.31 o 
  10   8 -13      291.50      255.44     40.47 o 
  11   8 -13       47.33       35.70     10.56 o 
  12   8 -13      106.27       95.53     29.37 o 
   0   9 -13       29.68       39.54     21.67 o 
   1   9 -13      237.29      224.06     40.33 o 
   2   9 -13      443.38      436.96     33.49 o 
   3   9 -13       46.84       45.31     11.64 o 
   4   9 -13      869.63      918.82     23.70 o 
   5   9 -13      174.77      182.06     31.15 o 
   6   9 -13      516.76      563.90     27.29 o 
   7   9 -13      275.30      266.14     47.79 o 
   8   9 -13      156.10      174.91     31.65 o 
   9   9 -13       14.02       14.71      8.38 o 
  10   9 -13      370.02      354.86     28.81 o 
   1  10 -13      154.25      127.83     23.75 o 
   2  10 -13      245.08      256.33     42.50 o 
   3  10 -13      174.75      191.60     48.21 o 
   4  10 -13        3.06       24.11     11.67 o 
   5  10 -13      289.18      302.40     43.79 o 
   6  10 -13      807.10      819.16     32.15 o 
   7  10 -13      182.58      156.67     36.39 o 
   0  11 -13     1153.12     1325.86     43.64 o 
   1  11 -13      247.47      260.16     47.83 o 
   2  11 -13       55.44       60.40     12.55 o 
   3  11 -13        3.61       14.84      7.29 o 
   0   0 -12     7483.06     7786.09     90.29 o 
   2   0 -12      691.56      649.11     27.87 o 
   4   0 -12     3199.59     3126.87     92.96 o 
   6   0 -12      481.43      446.11     17.79 o 
   1   1 -12     5163.30     5192.69     93.28 o 
   2   1 -12      352.79      370.92     22.77 o 
   3   1 -12     2524.29     2675.20     30.40 o 
   4   1 -12     1351.13     1368.75     17.01 o 
   5   1 -12       23.88       18.72      3.78 o 
   6   1 -12     1425.53     1543.12     32.94 o 
   7   1 -12     1349.36     1404.10     32.42 o 
   8   1 -12      250.41      220.23     14.86 o 
   9   1 -12       48.83       30.09     12.44 o 
   0   2 -12      214.15      241.60     10.98 o 
   1   2 -12     1567.77     1604.75     37.11 o 
   2   2 -12      373.58      417.46     13.53 o 
   3   2 -12    11521.10    11677.82     82.84 o 
   4   2 -12     5043.61     5035.14    119.88 o 
   5   2 -12      615.58      684.04     33.58 o 
   6   2 -12       13.10       11.00      4.23 o 
   7   2 -12     2108.32     2063.92     46.02 o 
   8   2 -12     1594.56     1580.65     26.84 o 
   9   2 -12       94.88       97.64     17.41 o 
  10   2 -12      232.13      269.52     34.79 o 
  11   2 -12      915.49      917.57     41.72 o 
   1   3 -12     1008.40      977.93     21.29 o 
   2   3 -12     1181.71     1135.54     20.20 o 
   3   3 -12      470.00      401.95     14.06 o 
   4   3 -12      246.75      213.88     19.21 o 
   5   3 -12      773.94      813.50     18.65 o 
   6   3 -12     3481.60     3098.57    330.96 o 
   7   3 -12      363.99      376.13     16.82 o 
   8   3 -12     1956.68     2001.70     41.93 o 
   9   3 -12      409.23      355.19     31.56 o 
  10   3 -12     1420.31     1425.42     46.34 o 
  11   3 -12      823.48      831.94     75.97 o 
  12   3 -12      643.84      649.98     53.33 o 
  13   3 -12      184.94      166.41     58.53 o 
   0   4 -12      370.22      220.85     34.89 o 
   1   4 -12       70.70       87.21     12.01 o 
   2   4 -12      198.42      175.38     17.74 o 
   3   4 -12      368.20      365.38     23.07 o 
   4   4 -12      679.02      590.24     16.17 o 
   5   4 -12     4357.90     4547.45     52.00 o 
   6   4 -12      412.60      401.56     14.63 o 
   7   4 -12      901.12      895.20     24.00 o 
   8   4 -12     2324.98     2317.56     55.95 o 
   9   4 -12        5.59        8.21      6.82 o 
  10   4 -12      570.89      576.46     16.59 o 
  11   4 -12      277.01      302.18     43.60 o 
  12   4 -12      702.23      678.91     44.15 o 
  13   4 -12      111.28       84.32     15.59 o 
  14   4 -12      112.90      121.66     32.93 o 
  15   4 -12      136.35       97.28     20.73 o 
  16   4 -12       30.81       16.49     13.79 o 
   1   5 -12     2621.92     2699.10     38.26 o 
   2   5 -12       76.08      122.97     17.26 o 
   3   5 -12      396.82      406.46     15.16 o 
   4   5 -12      264.72      255.21     27.78 o 
   5   5 -12     1341.15     1313.71     26.71 o 
   6   5 -12      812.08      709.44     38.10 o 
   7   5 -12       23.48       33.62      7.37 o 
   8   5 -12      354.69      368.97     19.58 o 
   9   5 -12      116.63      139.72     17.54 o 
  10   5 -12      146.94      127.67     21.68 o 
  11   5 -12      153.78      172.09     32.19 o 
  12   5 -12      135.60      127.88     26.54 o 
  13   5 -12       10.02       57.85     12.54 o 
  14   5 -12      129.87      114.62     37.59 o 
  15   5 -12      302.87      274.94     90.16 o 
   0   6 -12      386.65      391.83     59.70 o 
   1   6 -12      686.84      723.47     17.85 o 
   2   6 -12      471.18      468.39     20.00 o 
   3   6 -12     2064.35     2040.16     36.01 o 
   4   6 -12      148.89      157.82     19.44 o 
   5   6 -12      302.48      287.76     31.57 o 
   6   6 -12      597.52      598.36     25.32 o 
   7   6 -12      184.28      182.19     29.79 o 
   8   6 -12      853.51      794.29     34.63 o 
   9   6 -12      128.57      111.85     19.53 o 
  10   6 -12       46.67       41.82      7.90 o 
  11   6 -12       70.85       65.78     11.68 o 
  12   6 -12      353.21      294.77     57.79 o 
  13   6 -12      235.62      223.10     45.23 o 
  14   6 -12       58.65       54.47     16.11 o 
   1   7 -12     2001.77     1955.34     40.15 o 
   2   7 -12      357.41      379.75     34.82 o 
   3   7 -12     4681.80     4843.50     76.06 o 
   4   7 -12      144.37      120.92     15.78 o 
   5   7 -12      719.45      736.45     20.98 o 
   6   7 -12        5.71       14.49      6.47 o 
   7   7 -12       79.90       95.92     15.35 o 
   8   7 -12      115.71      113.55     15.65 o 
   9   7 -12     1808.97     1904.39     48.63 o 
  10   7 -12      752.62      764.35     25.25 o 
  11   7 -12       24.56       21.70      5.62 o 
  12   7 -12      103.99      110.53     24.35 o 
  13   7 -12       56.17       46.02     14.92 o 
   0   8 -12       55.54       56.79     14.65 o 
   1   8 -12      375.84      400.06     46.23 o 
   2   8 -12       38.36       28.55      7.78 o 
   3   8 -12       17.50       21.63      9.64 o 
   4   8 -12      196.62      220.32     31.65 o 
   5   8 -12       30.62       34.42      9.59 o 
   6   8 -12      143.01      172.20     23.80 o 
   7   8 -12      974.64     1047.72     25.12 o 
   8   8 -12     1187.17     1202.56     31.64 o 
   9   8 -12      155.44      147.88     25.14 o 
  10   8 -12      380.93      397.61     48.46 o 
  11   8 -12      132.11      115.78     29.88 o 
  12   8 -12      385.41      326.61     64.60 o 
   1   9 -12      736.30      738.54     24.20 o 
   2   9 -12      860.77      940.81     30.56 o 
   3   9 -12      294.91      282.18     45.76 o 
   4   9 -12      730.46      756.20     24.23 o 
   5   9 -12      297.89      295.84     39.28 o 
   6   9 -12        3.00        9.00     13.67 o 
   7   9 -12     1341.91     1419.99     33.93 o 
   8   9 -12       55.76       59.07     12.44 o 
   9   9 -12      107.66       98.54     24.46 o 
  10   9 -12      100.26       98.30     21.24 o 
   0  10 -12      888.29      928.81     34.49 o 
   1  10 -12      460.28      458.83     51.12 o 
   2  10 -12       83.64       95.33     17.52 o 
   3  10 -12       83.63       89.25     14.28 o 
   4  10 -12       35.20       38.16      9.13 o 
   5  10 -12       64.32       48.66     14.22 o 
   6  10 -12      669.24      768.02     39.29 o 
   7  10 -12      698.89      777.02     27.39 o 
   8  10 -12       93.64       78.01     17.78 o 
   1  11 -12      805.16      863.15     26.73 o 
   2  11 -12      104.07      110.05     25.91 o 
   3  11 -12      108.02      118.93     22.04 o 
   4  11 -12       38.54       24.48     10.70 o 
   2   0 -11    15383.27    14990.13    229.21 o 
   4   0 -11    20879.59    22478.39    491.61 o 
   6   0 -11     1906.72     1651.50     69.84 o 
   8   0 -11     1868.93     1712.22     44.48 o 
   0   1 -11     7294.41     7810.23     67.31 o 
   1   1 -11     3365.05     3361.70     59.90 o 
   2   1 -11    13776.28    14052.00     61.19 o 
   3   1 -11      290.17      314.68      8.72 o 
   4   1 -11       90.32       73.55      7.99 o 
   5   1 -11     2447.33     2551.07     38.04 o 
   6   1 -11     2507.02     2541.59     26.40 o 
   7   1 -11      979.68      961.85     19.73 o 
   8   1 -11      127.38      118.50      8.50 o 
   9   1 -11      197.71      159.58     10.39 o 
   1   2 -11     9708.65    10223.19     75.02 o 
   2   2 -11     4880.27     5335.90     57.78 o 
   3   2 -11     3372.71     3241.62     27.36 o 
   4   2 -11     8448.19     9491.64    143.70 o 
   5   2 -11     5684.69     6214.30     51.49 o 
   6   2 -11      447.43      425.62     15.09 o 
   7   2 -11      412.63      386.29     18.82 o 
   8   2 -11     3054.86     3196.12     41.23 o 
   9   2 -11       43.20       40.40      8.95 o 
  10   2 -11      572.52      557.43     26.39 o 
  11   2 -11      747.37      747.51     41.51 o 
   0   3 -11      519.08      479.31     18.72 o 
   1   3 -11     1978.80     1882.64     61.04 o 
   2   3 -11      374.28      343.33     14.49 o 
   3   3 -11      676.30      670.34     16.85 o 
   4   3 -11     4850.59     5267.47     39.83 o 
   5   3 -11       55.07       56.53      8.00 o 
   6   3 -11       24.80       33.56      7.28 o 
   7   3 -11      122.95      150.54     14.48 o 
   8   3 -11      201.38      223.89     24.42 o 
   9   3 -11      192.82      188.81     24.04 o 
  10   3 -11      238.61      208.42     11.68 o 
  11   3 -11       19.94       14.85      9.76 o 
  12   3 -11      719.05      794.29    159.73 o 
  13   3 -11      137.11      131.39     45.36 o 
   1   4 -11     1917.42     2086.21     39.90 o 
   2   4 -11    10572.59    10851.79     73.87 o 
   3   4 -11     2059.97     2147.43     25.61 o 
   4   4 -11     1191.64     1117.89     18.58 o 
   5   4 -11      917.68      930.13     22.59 o 
   6   4 -11      323.69      299.94     19.03 o 
   7   4 -11      182.23      187.93     13.02 o 
   8   4 -11     7529.31     7844.36    149.79 o 
   9   4 -11      845.00      885.32     23.30 o 
  10   4 -11     1486.83     1503.19     31.45 o 
  11   4 -11      436.17      352.74     24.44 o 
  12   4 -11      348.70      337.19     46.82 o 
  13   4 -11        8.41       26.78     11.49 o 
  14   4 -11      108.41      144.28     34.15 o 
  15   4 -11       97.54       75.87     20.05 o 
  16   4 -11      589.93      605.15     37.97 o 
   0   5 -11      889.94      822.50     28.56 o 
   1   5 -11     1206.40     1135.07     22.69 o 
   2   5 -11      377.62      389.34     12.96 o 
   3   5 -11       88.40      129.02     17.81 o 
   4   5 -11      592.18      642.76     17.96 o 
   5   5 -11      520.88      538.46     16.90 o 
   6   5 -11     1506.07     1593.42     30.30 o 
   7   5 -11       15.16       16.05      6.16 o 
   8   5 -11      250.73      228.01     19.10 o 
   9   5 -11      632.51      649.56     21.97 o 
  10   5 -11       11.35       11.16      4.76 o 
  11   5 -11      199.63      174.71     29.03 o 
  12   5 -11      235.90      232.71     39.80 o 
  13   5 -11        5.26       15.19      8.84 o 
  14   5 -11      114.85       90.41     29.05 o 
  15   5 -11      485.85      553.20     51.84 o 
   1   6 -11     2431.56     2305.80     79.39 o 
   2   6 -11     3511.38     3540.82     55.75 o 
   3   6 -11     1288.54     1218.22     26.16 o 
   4   6 -11     1177.84     1106.21     31.39 o 
   5   6 -11      212.40      201.53     24.73 o 
   6   6 -11        1.11       21.83      7.26 o 
   7   6 -11     1305.06     1272.26     26.55 o 
   8   6 -11      357.77      367.81     26.23 o 
   9   6 -11      209.51      192.43     28.87 o 
  10   6 -11       18.96       19.58      6.85 o 
  11   6 -11      249.16      230.77     39.01 o 
  12   6 -11      210.93      202.61     36.22 o 
  13   6 -11      234.94      169.89     35.74 o 
  14   6 -11      139.94      115.67     31.05 o 
  15   6 -11      167.79      149.91     42.32 o 
   0   7 -11     1683.92     1728.20     46.80 o 
   1   7 -11       60.49       58.89      9.49 o 
   2   7 -11      181.47      232.49     27.10 o 
   3   7 -11     1071.55     1055.99     27.73 o 
   4   7 -11      264.58      341.46     39.88 o 
   5   7 -11     1016.59      965.43     22.68 o 
   6   7 -11      259.13      267.12     34.39 o 
   7   7 -11      948.41      939.16     30.53 o 
   8   7 -11      194.05      199.31     26.36 o 
   9   7 -11      540.65      494.55     30.82 o 
  10   7 -11      234.91      216.61     32.64 o 
  11   7 -11      475.89      489.82     20.91 o 
  12   7 -11      201.92      168.52     33.72 o 
  13   7 -11        8.87       15.60      9.26 o 
  14   7 -11       59.34       42.21     16.88 o 
   1   8 -11      408.83      484.86     29.33 o 
   2   8 -11     1280.54     1304.29     33.12 o 
   3   8 -11      385.04      411.23     48.72 o 
   4   8 -11      241.77      213.11     41.02 o 
   5   8 -11      561.51      572.57     29.80 o 
   6   8 -11      431.23      460.11     59.54 o 
   7   8 -11      153.48      170.74     24.44 o 
   8   8 -11      579.89      552.48     29.40 o 
   9   8 -11      312.35      293.74     47.09 o 
  10   8 -11      796.12      906.32     25.80 o 
  11   8 -11      387.51      336.55     50.64 o 
  12   8 -11      131.80      126.07     27.57 o 
   0   9 -11     1625.76     1722.81     60.39 o 
   1   9 -11       58.86       55.04     13.12 o 
   2   9 -11     1554.23     1577.11     35.60 o 
   3   9 -11        4.42       13.26      7.69 o 
   4   9 -11       86.14       74.26     14.17 o 
   5   9 -11        2.89       12.67      7.16 o 
   6   9 -11      295.30      290.57     42.11 o 
   7   9 -11      113.27      108.55     17.85 o 
   8   9 -11       16.72       20.95      8.62 o 
   9   9 -11      164.22      168.18     39.51 o 
  10   9 -11      498.41      564.49     45.78 o 
   1  10 -11        1.19       14.18      6.57 o 
   2  10 -11      864.98      934.40     28.61 o 
   3  10 -11      174.76      157.20     22.50 o 
   4  10 -11       15.32       27.96     10.48 o 
   5  10 -11      144.84      154.83     27.29 o 
   6  10 -11      628.04      623.04     26.40 o 
   7  10 -11       78.89       76.92     22.94 o 
   8  10 -11      276.55      213.65     43.69 o 
   0  11 -11      423.71      427.89     74.87 o 
   1  11 -11      873.05      902.51     35.83 o 
   2  11 -11       26.49       20.59     12.01 o 
   3  11 -11      332.34      323.83     53.43 o 
   4  11 -11      205.17      169.49     36.15 o 
   0   0 -10     3730.72     3597.17     67.12 o 
   2   0 -10    12426.21    12322.53    196.10 o 
   4   0 -10    10931.86    12297.63    406.27 o 
   6   0 -10     3274.84     3338.10     63.61 o 
   8   0 -10      691.47      738.32     59.64 o 
   1   1 -10      713.74      757.48     23.84 o 
   2   1 -10     2712.59     2511.39     30.56 o 
   3   1 -10      542.17      544.98     10.94 o 
   4   1 -10     2105.35     2186.73     32.31 o 
   5   1 -10     1098.74     1286.11     34.34 o 
   6   1 -10     3089.12     2708.56     26.25 o 
   7   1 -10     1999.73     2020.80    118.68 o 
   8   1 -10      369.63      295.81     18.50 o 
   9   1 -10      976.20      952.78     17.54 o 
  10   1 -10      206.04      251.86     38.26 o 
   0   2 -10     1247.64     1671.90     62.51 o 
   1   2 -10    12265.42    12079.09     77.63 o 
   2   2 -10      383.71      399.11     34.81 o 
   3   2 -10      780.33      874.66     34.23 o 
   4   2 -10     9701.52    10375.57     87.50 o 
   5   2 -10     2174.73     2097.12     30.92 o 
   6   2 -10      107.29       94.27     11.31 o 
   7   2 -10     6159.20     5659.29    202.37 o 
   8   2 -10     2897.33     3113.38     63.06 o 
   9   2 -10      759.69      773.77     22.88 o 
  10   2 -10      724.94      742.55     37.64 o 
  11   2 -10     2946.03     2916.15    142.31 o 
   1   3 -10     3096.61     3250.56     51.10 o 
   2   3 -10     2406.30     2891.67     35.17 o 
   3   3 -10     1319.67     1267.87     24.51 o 
   4   3 -10     1696.06     1898.12     44.66 o 
   5   3 -10      124.79      122.20     16.22 o 
   6   3 -10      288.32      263.29     29.87 o 
   7   3 -10      202.02      181.71     13.58 o 
   8   3 -10      103.31      125.66     22.67 o 
   9   3 -10     1107.76     1133.98     25.66 o 
  10   3 -10      417.08      443.52     15.60 o 
  11   3 -10      239.20      221.82     16.37 o 
  12   3 -10      198.27      185.51     37.02 o 
  13   3 -10      218.71      233.44     52.87 o 
   0   4 -10     4850.91     5442.82     58.04 o 
   1   4 -10     2237.46     2268.60     27.74 o 
   2   4 -10     2293.06     2415.06    132.47 o 
   3   4 -10     1016.49     1060.31     21.02 o 
   4   4 -10     3148.10     3155.09     33.10 o 
   5   4 -10      557.54      533.72     17.87 o 
   6   4 -10     1296.45     1415.90     26.01 o 
   7   4 -10     2816.24     2902.43     35.88 o 
   8   4 -10      716.50      725.36     25.94 o 
   9   4 -10      135.95      135.11     18.54 o 
  10   4 -10     2755.10     2808.58     40.40 o 
  11   4 -10       21.84       21.82      8.34 o 
  12   4 -10       49.52       56.59     13.90 o 
  13   4 -10      146.17      114.98     23.79 o 
  14   4 -10       39.25       43.65     12.04 o 
  15   4 -10      159.91      116.41     42.62 o 
  16   4 -10      712.99      783.85     38.25 o 
   1   5 -10      502.69      542.62     16.71 o 
   2   5 -10        7.29        6.04      5.95 o 
   3   5 -10     2748.08     2938.16     32.49 o 
   4   5 -10      785.53      783.61     19.02 o 
   5   5 -10      184.37      173.94     15.09 o 
   6   5 -10      261.51      234.83     17.44 o 
   7   5 -10      228.71      246.77     17.03 o 
   8   5 -10     1585.03     1481.19     33.00 o 
   9   5 -10     3163.28     3409.86     47.21 o 
  10   5 -10      815.45      788.37     25.12 o 
  11   5 -10       37.85       28.34      7.44 o 
  12   5 -10      741.05      834.89     29.60 o 
  13   5 -10      838.88      954.87     56.10 o 
  14   5 -10      570.79      488.28     85.80 o 
  15   5 -10      203.22      166.53     58.36 o 
  16   5 -10      326.24      432.61     34.10 o 
   0   6 -10      332.25      348.61     48.20 o 
   1   6 -10     4401.41     4419.91     58.03 o 
   2   6 -10     1051.42     1000.55     21.06 o 
   3   6 -10      705.25      591.89     20.15 o 
   4   6 -10     3947.70     4076.27     63.90 o 
   5   6 -10     2496.65     2447.95     48.23 o 
   6   6 -10     2508.91     2616.65     45.70 o 
   7   6 -10     1636.35     1615.36     35.71 o 
   8   6 -10      246.25      251.96     36.64 o 
   9   6 -10       83.56      101.05     14.61 o 
  10   6 -10      734.74      693.66     22.50 o 
  11   6 -10      445.28      417.83     31.96 o 
  12   6 -10       89.11       81.93     15.69 o 
  13   6 -10      184.26      136.12     31.24 o 
  14   6 -10      322.53      298.05     24.67 o 
  15   6 -10        7.18       -3.11     20.62 o 
   1   7 -10       77.21       84.27     14.43 o 
   2   7 -10      113.67      151.00     21.93 o 
   3   7 -10      759.00      721.90     23.26 o 
   4   7 -10      656.31      663.80     19.95 o 
   5   7 -10      444.57      451.28     24.13 o 
   6   7 -10       27.26       35.63      9.09 o 
   7   7 -10      179.90      176.72     23.96 o 
   8   7 -10      131.99      155.42     24.17 o 
   9   7 -10     1050.13      969.98     30.11 o 
  10   7 -10       47.05       36.14      9.99 o 
  11   7 -10      434.62      455.65     46.75 o 
  12   7 -10       54.68       49.03     14.19 o 
  13   7 -10        2.88       17.57      9.21 o 
  14   7 -10        3.36        6.79      9.80 o 
   0   8 -10     2341.78     2403.20     73.89 o 
   1   8 -10      255.42      316.66     39.34 o 
   2   8 -10      363.21      366.58     40.71 o 
   3   8 -10      767.20      806.83     23.35 o 
   4   8 -10      774.14      747.73     23.00 o 
   5   8 -10      864.07      832.01     30.68 o 
   6   8 -10      588.99      564.46     33.97 o 
   7   8 -10       40.32       52.00     10.57 o 
   8   8 -10       81.58       98.64     16.21 o 
   9   8 -10      109.49      101.40     22.46 o 
  10   8 -10       83.62       81.17     15.46 o 
  11   8 -10       28.25       28.26      7.39 o 
  12   8 -10       89.18       62.22     15.57 o 
   1   9 -10      467.33      453.70     57.99 o 
   2   9 -10      868.14      851.99     27.93 o 
   3   9 -10      147.18      178.60     23.59 o 
   4   9 -10       54.53       73.03     12.36 o 
   5   9 -10      122.99      127.89     21.09 o 
   6   9 -10     1772.37     1908.90     34.12 o 
   7   9 -10       18.95       17.46      8.09 o 
   8   9 -10       91.47       99.65     17.70 o 
   9   9 -10      204.03      182.86     29.00 o 
  10   9 -10      498.65      538.15     33.56 o 
  11   9 -10       35.47       18.94     10.15 o 
   0  10 -10      130.13      152.61     34.90 o 
   1  10 -10      287.04      288.25     38.16 o 
   2  10 -10        4.18        6.30      7.25 o 
   3  10 -10      278.63      276.91     44.39 o 
   4  10 -10       94.57      101.38     16.86 o 
   5  10 -10      353.76      371.56     52.95 o 
   6  10 -10       72.81       65.67     13.47 o 
   7  10 -10      248.50      204.30     35.11 o 
   8  10 -10       69.05       66.72     20.53 o 
   1  11 -10       62.34       63.89     17.53 o 
   2  11 -10      218.43      198.71     42.52 o 
   3  11 -10       15.67       30.01      9.92 o 
   4  11 -10      102.34      106.44     24.19 o 
   5  11 -10      254.64      211.02     54.48 o 
   2   0  -9     9661.12     8304.18     79.38 o 
   4   0  -9     7987.03     8389.36    256.38 o 
   6   0  -9    22509.08    24591.27    156.63 o 
   8   0  -9     8306.29     8513.99    184.45 o 
   0   1  -9    10052.77    10394.85    359.60 o 
   1   1  -9     1558.93     1547.48     20.86 o 
   2   1  -9     2995.62     2991.48     33.39 o 
   3   1  -9      656.90      534.28     11.70 o 
   4   1  -9     3587.97     3612.64     77.30 o 
   5   1  -9       27.33       82.32     13.25 o 
   6   1  -9      211.79      215.08      6.47 o 
   7   1  -9      288.98      257.79     14.75 o 
   8   1  -9       10.57       10.04      1.91 o 
   9   1  -9     1410.76     1440.78     27.89 o 
  10   1  -9     1073.40     1069.80     28.54 o 
   1   2  -9     4322.51     4223.71     47.26 o 
   2   2  -9     6804.59     6804.65     93.59 o 
   3   2  -9      739.28      814.79     23.08 o 
   4   2  -9      859.26      867.61     24.69 o 
   5   2  -9     2672.33     2632.73     36.67 o 
   6   2  -9       49.38       54.70      8.59 o 
   7   2  -9     2179.34     2132.60     56.54 o 
   8   2  -9      521.83      474.16     20.15 o 
   9   2  -9     1250.09     1294.02     30.17 o 
  10   2  -9      190.48      184.72     16.75 o 
  11   2  -9      674.28      698.74     22.56 o 
   0   3  -9      364.57      350.67     33.52 o 
   1   3  -9       70.13       93.82     12.60 o 
   2   3  -9     3710.84     4267.75     32.97 o 
   3   3  -9     3920.31     4057.20     40.07 o 
   4   3  -9      349.06      322.89     17.07 o 
   5   3  -9      737.76      687.49     16.30 o 
   6   3  -9       65.11       66.25     13.15 o 
   7   3  -9      459.08      430.12     16.94 o 
   8   3  -9      588.72      611.47     16.74 o 
   9   3  -9       62.55       55.27     13.03 o 
  10   3  -9      565.52      572.72     22.73 o 
  11   3  -9      125.72      119.81     20.95 o 
  12   3  -9      353.04      310.48     76.24 o 
  13   3  -9       85.15       93.67     30.94 o 
   1   4  -9      575.69      521.69     14.47 o 
   2   4  -9       43.63       97.02     13.50 o 
   3   4  -9     1006.04      968.86     18.96 o 
   4   4  -9     2491.65     2518.41     29.50 o 
   5   4  -9       41.03       65.61      8.51 o 
   6   4  -9     1599.54     1479.86     22.79 o 
   7   4  -9      724.74      721.58     18.50 o 
   8   4  -9      871.61      835.60     22.36 o 
   9   4  -9      736.04      776.86     20.34 o 
  10   4  -9     2100.20     2181.93     38.53 o 
  11   4  -9      562.92      565.38     24.97 o 
  12   4  -9      163.34      150.12     28.01 o 
  13   4  -9      706.47      671.25     35.29 o 
  14   4  -9      331.76      367.05     73.41 o 
  15   4  -9      336.48      381.03     29.25 o 
   0   5  -9      195.06      222.84     17.04 o 
   1   5  -9     1349.08     1425.09     26.45 o 
   2   5  -9      297.43      310.79     11.04 o 
   3   5  -9     1120.82     1046.54     29.66 o 
   4   5  -9      661.06      657.48     16.85 o 
   5   5  -9     1204.87     1222.82     21.80 o 
   6   5  -9      138.75      137.86     16.94 o 
   7   5  -9       25.24       35.31      6.33 o 
   8   5  -9      369.83      328.09     22.88 o 
   9   5  -9      230.99      243.35     18.90 o 
  10   5  -9      618.37      600.65     16.92 o 
  11   5  -9       25.74       18.33      6.22 o 
  12   5  -9      493.02      514.13     16.21 o 
  13   5  -9      466.64      443.37     62.46 o 
  14   5  -9      374.51      387.77     31.27 o 
  15   5  -9      156.19      126.63     36.00 o 
  16   5  -9       62.89       74.74     31.53 o 
   1   6  -9     1885.20     1812.28     50.28 o 
   2   6  -9     2000.07     2157.42     31.36 o 
   3   6  -9       37.10       47.36      6.47 o 
   4   6  -9     1974.63     2043.47     36.75 o 
   5   6  -9     3299.23     3310.75     52.70 o 
   6   6  -9     1176.31     1169.22     31.93 o 
   7   6  -9     2290.71     2176.98     41.77 o 
   8   6  -9      741.95      753.91     21.69 o 
   9   6  -9     1523.33     1705.72     38.24 o 
  10   6  -9      968.20     1010.51     34.67 o 
  11   6  -9      266.02      240.80     37.60 o 
  12   6  -9       18.62       25.85      7.40 o 
  13   6  -9      149.81      136.96     15.62 o 
  14   6  -9      170.05      127.93     39.01 o 
  15   6  -9      100.76      125.57     62.26 o 
   0   7  -9     5812.06     6156.71    119.01 o 
   1   7  -9     1258.93     1210.36     27.47 o 
   2   7  -9     1182.23     1083.73     27.86 o 
   3   7  -9     5093.56     4940.59     70.46 o 
   4   7  -9     1390.73     1399.50     29.91 o 
   5   7  -9      591.60      601.73     21.52 o 
   6   7  -9     1288.95     1240.29     26.81 o 
   7   7  -9      159.12      179.38     26.17 o 
   8   7  -9      363.08      311.35     25.63 o 
   9   7  -9     1993.71     1974.43     36.37 o 
  10   7  -9      295.26      299.23     39.45 o 
  11   7  -9       70.73       68.10     15.46 o 
  12   7  -9       53.82       57.07      9.80 o 
  13   7  -9        8.58       14.03      8.29 o 
  14   7  -9       64.16       43.17     22.38 o 
   1   8  -9      671.48      715.51     25.85 o 
   2   8  -9       87.47       88.41     13.13 o 
   3   8  -9      233.03      272.90     34.06 o 
   4   8  -9      629.07      625.15     25.51 o 
   5   8  -9      393.76      344.14     39.44 o 
   6   8  -9     3250.83     3379.80     61.28 o 
   7   8  -9      484.39      494.66     59.04 o 
   8   8  -9      390.21      452.47     24.28 o 
   9   8  -9      355.34      496.11     76.30 o 
  10   8  -9       48.82       68.07     11.80 o 
  11   8  -9       17.40       23.78      9.39 o 
  12   8  -9       36.92       40.87     13.52 o 
  13   8  -9      123.09      110.87     40.28 o 
   0   9  -9     1711.00     1852.59     51.41 o 
   1   9  -9       37.10       31.00      8.64 o 
   2   9  -9      496.12      498.47     31.37 o 
   3   9  -9      229.32      229.77     33.44 o 
   4   9  -9      168.26      181.88     29.65 o 
   5   9  -9      157.33      167.56     24.18 o 
   6   9  -9      470.11      458.35     30.93 o 
   7   9  -9       31.11       34.73      9.40 o 
   8   9  -9      136.56      122.31     22.12 o 
   9   9  -9      170.38      142.97     25.75 o 
  10   9  -9      187.33      178.27     30.71 o 
  11   9  -9        7.13       15.68      9.15 o 
   1  10  -9      301.35      294.64     43.12 o 
   2  10  -9       84.39       98.13     19.55 o 
   3  10  -9       53.35       83.16     16.68 o 
   4  10  -9       41.03       44.04     10.73 o 
   5  10  -9      109.72       96.95     16.29 o 
   6  10  -9       47.11       49.10     12.57 o 
   7  10  -9      219.20      224.48     41.56 o 
   8  10  -9       97.71       92.91     17.36 o 
   9  10  -9      134.21      121.52     25.49 o 
   0  11  -9      610.86      716.30     46.35 o 
   1  11  -9      310.45      298.11     50.19 o 
   2  11  -9       48.08       67.77     12.66 o 
   3  11  -9      308.95      317.37     59.33 o 
   4  11  -9      178.23      155.74     35.81 o 
   5  11  -9      242.86      243.67     41.61 o 
   0   0  -8    13241.24    13449.50     87.95 o 
   2   0  -8      131.07      121.33      6.86 o 
   4   0  -8      395.34      313.05      7.75 o 
   6   0  -8    12100.71    13199.93    146.38 o 
   8   0  -8     4904.68     4947.71     71.50 o 
  10   0  -8     8703.97     8342.51    105.87 o 
   1   1  -8      480.22      379.98     11.39 o 
   2   1  -8      558.24      509.56     26.66 o 
   3   1  -8      230.88      253.42     10.12 o 
   4   1  -8      609.26      681.08     16.85 o 
   5   1  -8      443.56      492.65     13.60 o 
   6   1  -8      605.92      569.27     15.69 o 
   7   1  -8      972.87      918.92     17.82 o 
   8   1  -8        2.59        5.20      4.61 o 
   9   1  -8      687.53      725.54     19.19 o 
  10   1  -8      414.86      402.30     10.01 o 
  11   1  -8      806.84      714.17     22.79 o 
   0   2  -8     7153.44     7231.95     47.13 o 
   1   2  -8      510.75      607.10     13.07 o 
   2   2  -8     1995.76     1884.03     22.56 o 
   3   2  -8     7728.75     7785.90    150.58 o 
   4   2  -8      446.22      477.03     16.33 o 
   5   2  -8     6326.69     6717.01     47.47 o 
   6   2  -8      154.81      140.59     11.81 o 
   7   2  -8      309.40      355.36     13.51 o 
   8   2  -8     1377.04     1460.93     20.69 o 
   9   2  -8      745.53      687.52     21.59 o 
  10   2  -8     1359.52     1341.86     29.07 o 
  11   2  -8      523.48      522.23     17.41 o 
  12   2  -8      254.93      232.40     35.29 o 
   1   3  -8     2042.20     1886.71     24.62 o 
   2   3  -8     1455.82     1343.78     23.12 o 
   3   3  -8     9234.26    10400.26     92.26 o 
   4   3  -8     2558.03     2809.60     52.44 o 
   5   3  -8     2189.93     2019.51     26.84 o 
   6   3  -8      840.14      906.68     23.85 o 
   7   3  -8      149.38      183.50     29.97 o 
   8   3  -8      644.64      648.92     17.71 o 
   9   3  -8       23.10       35.27      9.71 o 
  10   3  -8      769.10      772.14     21.85 o 
  11   3  -8      113.88       94.77     18.73 o 
  12   3  -8      376.46      403.64     21.26 o 
  13   3  -8       94.31       87.42     28.38 o 
   0   4  -8       30.06       77.12     17.32 o 
   1   4  -8     1296.67     1251.63     76.80 o 
   2   4  -8     2264.10     2570.63     35.21 o 
   3   4  -8     3870.41     3934.67     64.72 o 
   4   4  -8     5572.90     5608.22     44.31 o 
   5   4  -8      317.10      270.63     14.98 o 
   6   4  -8     2024.05     1948.03     23.82 o 
   7   4  -8     2074.95     1995.38     28.17 o 
   8   4  -8     1719.78     1674.92     33.45 o 
   9   4  -8      157.81      171.08     27.83 o 
  10   4  -8       75.09       57.93     10.88 o 
  11   4  -8       15.83       15.10      6.39 o 
  12   4  -8      254.77      269.85     32.12 o 
  13   4  -8       27.87       28.86      7.44 o 
  14   4  -8      667.73      701.98     38.11 o 
  15   4  -8       41.33       30.60     12.16 o 
   1   5  -8      357.76      352.42     12.17 o 
   2   5  -8     1535.15     1397.31     25.01 o 
   3   5  -8      178.40      245.94     30.05 o 
   4   5  -8      693.82      683.19     22.73 o 
   5   5  -8     1581.46     1529.33     25.76 o 
   6   5  -8        8.86       20.42      5.15 o 
   7   5  -8      379.95      363.59     20.21 o 
   8   5  -8      966.47      953.10     22.02 o 
   9   5  -8      749.04      745.60     22.08 o 
  10   5  -8      599.35      583.37     16.74 o 
  11   5  -8       64.40       58.90      9.64 o 
  12   5  -8      203.98      181.07     23.51 o 
  13   5  -8      426.01      400.67     20.18 o 
  14   5  -8      405.71      403.61     46.56 o 
  15   5  -8      442.93      338.14    128.96 o 
  16   5  -8       24.93       16.59     22.00 o 
   0   6  -8      605.19      594.90     23.34 o 
   1   6  -8      118.93      118.23     16.90 o 
   2   6  -8     1723.54     1593.58    124.79 o 
   3   6  -8      698.64      655.74     18.12 o 
   4   6  -8      108.11      113.63     14.52 o 
   5   6  -8       71.92       86.27     11.03 o 
   6   6  -8     1008.86     1026.95     25.34 o 
   7   6  -8     4370.14     4414.66     69.83 o 
   8   6  -8       28.19       33.08      6.27 o 
   9   6  -8       73.01       43.93      8.69 o 
  10   6  -8      581.70      582.72     19.60 o 
  11   6  -8       26.87       18.72      8.28 o 
  12   6  -8      187.19      163.91     25.88 o 
  13   6  -8       46.19       42.53     10.96 o 
  14   6  -8      414.94      300.89     78.65 o 
  15   6  -8       44.58       47.41     14.62 o 
   1   7  -8      996.49      923.81     26.90 o 
   2   7  -8     1316.24     1281.40     29.93 o 
   3   7  -8     3423.11     3502.07     59.63 o 
   4   7  -8      567.34      580.99     23.22 o 
   5   7  -8      421.81      495.44     29.56 o 
   6   7  -8     1227.24     1288.07     29.09 o 
   7   7  -8      405.91      370.86     42.14 o 
   8   7  -8      745.70      795.73     26.07 o 
   9   7  -8       43.87       53.04     10.23 o 
  10   7  -8     1558.06     1658.06     37.09 o 
  11   7  -8       28.86       44.53      8.65 o 
  12   7  -8      173.44      162.20     26.55 o 
  13   7  -8      100.48      109.06     22.43 o 
  14   7  -8      136.63      103.14     44.39 o 
   0   8  -8     2081.55     2286.92     52.84 o 
   1   8  -8       69.45       68.70     11.43 o 
   2   8  -8      449.03      442.28     25.93 o 
   3   8  -8       55.69       69.49     11.74 o 
   4   8  -8     1749.37     1734.84     38.96 o 
   5   8  -8       10.97       13.53      6.65 o 
   6   8  -8      238.52      268.17     37.55 o 
   7   8  -8     1266.60     1246.62     29.32 o 
   8   8  -8      461.58      501.03     27.21 o 
   9   8  -8        7.95       10.85      9.11 o 
  10   8  -8       43.55       51.16     11.44 o 
  11   8  -8       62.25       53.35     11.35 o 
  12   8  -8       35.97       47.01     13.20 o 
  13   8  -8       10.11        5.36     10.59 o 
   1   9  -8      256.85      262.78     31.41 o 
   2   9  -8       52.98       80.13     13.20 o 
   3   9  -8        6.11       12.65      6.01 o 
   4   9  -8      273.52      276.04     39.18 o 
   5   9  -8       51.48       60.17     10.62 o 
   6   9  -8      233.56      243.18     29.53 o 
   7   9  -8        6.27        9.56      6.85 o 
   8   9  -8      848.60      910.09     28.13 o 
   9   9  -8      108.61      129.81     19.91 o 
  10   9  -8       37.56       42.24     12.96 o 
  11   9  -8       42.09       37.92     11.46 o 
   0  10  -8      174.54      166.48     31.92 o 
   1  10  -8      356.92      360.32     25.99 o 
   2  10  -8       74.99       57.60     12.61 o 
   3  10  -8      154.25      158.52     26.17 o 
   4  10  -8       48.95       59.69     11.88 o 
   5  10  -8      539.45      544.95     31.77 o 
   6  10  -8      253.15      251.46     42.03 o 
   7  10  -8      169.98      170.96     40.58 o 
   8  10  -8      372.22      369.93     28.62 o 
   9  10  -8      181.71      162.17     36.17 o 
   1  11  -8      538.38      513.27     55.50 o 
   2  11  -8      269.38      232.59     45.98 o 
   3  11  -8      175.46      149.31     34.45 o 
   4  11  -8      112.91       86.99     23.13 o 
   5  11  -8      453.23      531.52     47.30 o 
   6  11  -8      143.87      128.49     37.97 o 
   2   0  -7      508.96      565.65     22.77 o 
   4   0  -7     7545.89     7620.70     54.96 o 
   6   0  -7    14123.72    14449.12    288.34 o 
   8   0  -7     8922.33     9501.68    124.54 o 
  10   0  -7     1267.44     1190.67     28.73 o 
   0   1  -7    50446.31    57611.57    760.91 o 
   1   1  -7     2421.86     2457.90     29.65 o 
   2   1  -7    34000.80    36785.94    255.24 o 
   3   1  -7     1991.52     1984.52     23.65 o 
   4   1  -7      264.06      283.39     12.87 o 
   5   1  -7     2616.16     2587.47     53.49 o 
   6   1  -7     1027.08     1099.99     13.73 o 
   7   1  -7     4550.06     4523.07     26.72 o 
   8   1  -7      126.06      120.77      9.27 o 
   9   1  -7      134.91      129.68      8.35 o 
  10   1  -7      402.02      404.35     10.59 o 
  11   1  -7      589.33      484.69     18.10 o 
  12   1  -7     1897.44     1763.57     58.88 o 
   1   2  -7     1307.09     1383.00     17.39 o 
   2   2  -7     7626.82     7258.99    343.75 o 
   3   2  -7    25054.39    27503.93    159.88 o 
   4   2  -7     4940.55     5195.75     55.92 o 
   5   2  -7     5178.12     5050.14     45.44 o 
   6   2  -7     2081.52     2157.94     43.51 o 
   7   2  -7      345.82      341.56     13.19 o 
   8   2  -7      782.42      751.68     21.30 o 
   9   2  -7     3808.55     3754.03     42.36 o 
  10   2  -7      767.27      709.14     12.91 o 
  11   2  -7     1488.51     1475.13     29.52 o 
  12   2  -7       88.70       63.38     20.29 o 
   0   3  -7    37304.09    42808.10    718.75 o 
   1   3  -7     2176.32     2078.02     25.23 o 
   2   3  -7     1431.19     1169.84     16.33 o 
   3   3  -7     1796.65     1975.41     32.96 o 
   4   3  -7      446.32      348.28     11.35 o 
   5   3  -7       86.39      123.95     15.84 o 
   6   3  -7     1380.57     1362.09     25.70 o 
   7   3  -7     1097.72     1074.93     22.18 o 
   8   3  -7     1046.70      971.78     25.24 o 
   9   3  -7     1019.93     1040.47     21.66 o 
  10   3  -7      447.37      419.87     19.00 o 
  11   3  -7      146.14      145.33     12.78 o 
  12   3  -7      338.72      317.91     39.14 o 
  13   3  -7       39.84       43.11      7.17 o 
   1   4  -7     1563.95     1655.47     23.89 o 
   2   4  -7     1016.94      881.74     18.81 o 
   3   4  -7     1283.59     1294.43     21.11 o 
   4   4  -7      501.10      460.95     12.93 o 
   5   4  -7      677.78      684.49     16.31 o 
   6   4  -7      126.28      110.33     12.39 o 
   7   4  -7     2124.15     2330.44     31.32 o 
   8   4  -7       73.31       73.85     10.81 o 
   9   4  -7      260.85      293.75     25.33 o 
  10   4  -7     1274.10     1267.98     26.91 o 
  11   4  -7      158.44      166.64     26.53 o 
  12   4  -7      277.09      250.72     28.99 o 
  13   4  -7      766.28      746.61     21.18 o 
  14   4  -7      518.93      569.80     23.69 o 
  15   4  -7      189.02      137.00     45.53 o 
   0   5  -7     3243.37     3276.39     49.75 o 
   1   5  -7      618.54      667.44     17.08 o 
   2   5  -7       51.24       50.17      8.96 o 
   3   5  -7     3306.15     3656.41     33.17 o 
   4   5  -7     5523.47     5342.00     81.17 o 
   5   5  -7       64.33       86.82     14.26 o 
   6   5  -7       64.64      102.72     15.14 o 
   7   5  -7      361.78      364.74     13.47 o 
   8   5  -7     2673.34     2588.62     40.80 o 
   9   5  -7     1415.62     1303.19     29.08 o 
  10   5  -7      951.16      960.24     26.77 o 
  11   5  -7        6.71       16.77      7.40 o 
  12   5  -7      525.03      507.02     19.19 o 
  13   5  -7      177.08      167.19     29.27 o 
  14   5  -7      425.90      473.93     27.43 o 
  15   5  -7      254.93      244.27     95.42 o 
  16   5  -7      108.31       85.03     54.20 o 
   1   6  -7      341.08      277.26     26.53 o 
   2   6  -7     1482.56     1503.29     27.35 o 
   3   6  -7     1348.32     1204.26     33.89 o 
   4   6  -7      106.78      143.18     17.41 o 
   5   6  -7     1057.48     1014.92     26.98 o 
   6   6  -7      400.74      375.65     26.26 o 
   7   6  -7     1308.14     1246.35     27.78 o 
   8   6  -7      183.91      198.16     24.06 o 
   9   6  -7     1242.28     1263.12     50.19 o 
  10   6  -7      273.88      243.71     26.30 o 
  11   6  -7      775.67      793.99     34.31 o 
  12   6  -7      337.55      315.97     35.05 o 
  13   6  -7       33.47       44.87     11.15 o 
  14   6  -7      212.42      160.78     45.67 o 
  15   6  -7      238.11      253.63     34.12 o 
   0   7  -7      827.80      785.04     28.86 o 
   1   7  -7       68.66       61.50      9.92 o 
   2   7  -7     1112.58     1142.86     27.34 o 
   3   7  -7     5792.58     6063.30     83.63 o 
   4   7  -7       90.58      143.68     20.97 o 
   5   7  -7      749.01      784.11     20.40 o 
   6   7  -7       36.37       55.09     10.77 o 
   7   7  -7     2308.34     2350.93     64.83 o 
   8   7  -7      293.86      331.15     38.68 o 
   9   7  -7      212.36      191.69     25.93 o 
  10   7  -7      135.50      129.00     22.74 o 
  11   7  -7       54.06       44.79     11.27 o 
  12   7  -7       53.38       58.52     14.88 o 
  13   7  -7       68.37       77.21     15.93 o 
  14   7  -7      170.18      120.78     48.32 o 
   1   8  -7      913.18      913.98     19.96 o 
   2   8  -7     1186.35     1176.51     27.04 o 
   3   8  -7     1103.81     1074.09     23.91 o 
   4   8  -7      164.58      143.15     21.03 o 
   5   8  -7      336.83      400.63     44.42 o 
   6   8  -7      242.83      263.32     37.27 o 
   7   8  -7       80.17       83.50     15.69 o 
   8   8  -7      105.80      115.77     16.94 o 
   9   8  -7      183.69      195.81     27.26 o 
  10   8  -7       40.25       52.12     11.18 o 
  11   8  -7       64.22       57.81     16.77 o 
  12   8  -7       42.80       37.58     10.66 o 
  13   8  -7        6.44       11.83      5.93 o 
   0   9  -7       28.77       30.17     11.91 o 
   1   9  -7     1154.02     1211.74     31.65 o 
   2   9  -7       17.81       24.94      8.09 o 
   3   9  -7      715.53      781.53     37.71 o 
   4   9  -7     1206.87     1201.35     32.35 o 
   5   9  -7      194.39      169.63     33.36 o 
   6   9  -7      198.61      226.81     28.17 o 
   7   9  -7      337.85      371.35     25.87 o 
   8   9  -7      521.24      541.39     34.14 o 
   9   9  -7      105.92       92.92     20.37 o 
  10   9  -7      187.79      179.19     37.31 o 
  11   9  -7      256.51      227.08     39.87 o 
   1  10  -7      308.09      351.48     29.28 o 
   2  10  -7      151.08      129.63     19.85 o 
   3  10  -7      288.98      294.97     42.38 o 
   4  10  -7      122.25      108.55     27.03 o 
   5  10  -7      759.51      833.29     24.79 o 
   6  10  -7      173.52      180.47     39.47 o 
   7  10  -7       32.95       33.72     11.94 o 
   8  10  -7        9.65        7.05      7.93 o 
   9  10  -7      108.29      109.62     29.50 o 
   0  11  -7      289.43      294.20     77.95 o 
   1  11  -7      155.19      159.47     31.13 o 
   2  11  -7      183.10      169.69     33.89 o 
   3  11  -7      205.10      163.02     28.56 o 
   4  11  -7        9.51       28.17     12.17 o 
   5  11  -7       25.24       33.27      8.70 o 
   6  11  -7       97.47      106.34     23.18 o 
   0   0  -6     8740.41     9395.48     72.90 o 
   2   0  -6    79025.71    93542.18   1604.02 o 
   4   0  -6     6958.55     7748.40     60.75 o 
   6   0  -6    20697.83    23865.28    156.94 o 
   8   0  -6      920.10      894.27     20.71 o 
  10   0  -6     1526.47     1501.10     27.16 o 
  12   0  -6     2664.06     2571.30     76.73 o 
   1   1  -6    16911.15    17821.84    113.38 o 
   2   1  -6    38483.51    43709.77    241.24 o 
   3   1  -6     1242.25     1133.00     22.54 o 
   4   1  -6     1093.60     1071.99     22.17 o 
   5   1  -6      429.27      332.45      8.96 o 
   6   1  -6     1190.02     1116.89     18.85 o 
   7   1  -6     1750.16     1933.15     21.61 o 
   8   1  -6      476.75      522.93     10.35 o 
   9   1  -6     4289.93     4070.59     47.72 o 
  10   1  -6      122.82      116.34     12.69 o 
  11   1  -6       33.80       27.69      5.98 o 
  12   1  -6      464.01      420.64     16.29 o 
   0   2  -6      814.71      878.65     45.63 o 
   1   2  -6      339.29      481.93     10.87 o 
   2   2  -6     2708.80     2743.57     30.66 o 
   3   2  -6    21447.33    23157.81    217.79 o 
   4   2  -6    20451.58    22345.85    249.85 o 
   5   2  -6      749.37      763.98     18.29 o 
   6   2  -6      742.48      782.56     20.76 o 
   7   2  -6      143.44      170.97     21.31 o 
   8   2  -6     1083.05     1086.69     18.38 o 
   9   2  -6     1146.55     1157.54     20.63 o 
  10   2  -6      264.98      237.18     15.29 o 
  11   2  -6       66.11       67.23     12.50 o 
  12   2  -6       29.27       29.07      8.08 o 
  13   2  -6     1202.13     1222.21     44.73 o 
   1   3  -6     5155.88     4823.00     46.28 o 
   2   3  -6      469.90      431.17     11.58 o 
   3   3  -6     1069.56      985.12     19.74 o 
   4   3  -6     1408.46     1379.46     21.48 o 
   5   3  -6     1471.39     1616.28     24.74 o 
   6   3  -6      552.29      578.13     24.16 o 
   7   3  -6     4071.82     4199.59     39.75 o 
   8   3  -6      530.24      554.40     20.91 o 
   9   3  -6     2028.40     1962.82     31.65 o 
  10   3  -6     1391.51     1371.97     31.05 o 
  11   3  -6       33.22       35.40      8.00 o 
  12   3  -6      270.60      250.96     23.20 o 
  13   3  -6       66.03       75.29     13.48 o 
  14   3  -6     3343.19     3291.19    112.91 o 
   0   4  -6    10542.09     9020.11   1425.26 o 
   1   4  -6     2277.77     2551.38     32.24 o 
   2   4  -6      499.87      532.09     14.33 o 
   3   4  -6      265.12      269.29     11.93 o 
   4   4  -6      273.08      233.85     14.47 o 
   5   4  -6     1049.27      982.94     22.53 o 
   6   4  -6      639.35      623.89     16.53 o 
   7   4  -6      979.92     1024.17     21.65 o 
   8   4  -6      795.85      755.25     20.16 o 
   9   4  -6      323.77      319.26     18.47 o 
  10   4  -6     1026.76     1002.82     23.33 o 
  11   4  -6     1213.05     1259.45     25.20 o 
  12   4  -6     1369.33     1364.10     32.54 o 
  13   4  -6      252.41      239.16     20.26 o 
  14   4  -6      326.80      291.31     25.37 o 
  15   4  -6      263.76      216.86    137.09 o 
   1   5  -6      807.90      928.16     19.05 o 
   2   5  -6     1051.46     1121.17     21.45 o 
   3   5  -6     2256.90     2281.39     25.91 o 
   4   5  -6      307.21      289.41     13.50 o 
   5   5  -6      270.65      260.96     17.22 o 
   6   5  -6      947.01      951.15     19.32 o 
   7   5  -6      171.09      177.52     25.43 o 
   8   5  -6     2297.08     2355.52     38.88 o 
   9   5  -6     1096.71     1079.04     24.81 o 
  10   5  -6      986.67      939.64     21.02 o 
  11   5  -6       53.98       68.10     12.07 o 
  12   5  -6      685.28      685.81     19.37 o 
  13   5  -6      483.53      475.01     22.06 o 
  14   5  -6      616.25      623.03     20.89 o 
  15   5  -6      588.55      740.72     31.44 o 
  16   5  -6      302.58      211.32    110.12 o 
   0   6  -6     1730.82     1652.22     55.28 o 
   1   6  -6        7.15       22.57      6.99 o 
   2   6  -6      925.97      980.05     47.07 o 
   3   6  -6      436.60      451.51     14.66 o 
   4   6  -6     2544.61     2585.36     34.52 o 
   5   6  -6     2687.45     2725.01     44.50 o 
   6   6  -6      386.09      358.44     17.17 o 
   7   6  -6       40.17       53.04      8.09 o 
   8   6  -6     1394.60     1352.35     29.62 o 
   9   6  -6      229.82      233.59     26.40 o 
  10   6  -6       76.34       71.54     12.98 o 
  11   6  -6      220.51      201.29     26.06 o 
  12   6  -6      460.28      434.23     23.05 o 
  13   6  -6       54.95       67.46     17.31 o 
  14   6  -6       10.24        6.86      8.58 o 
  15   6  -6       36.75       49.93     20.40 o 
   1   7  -6     2794.48     2624.34     44.54 o 
   2   7  -6      582.44      578.84     15.66 o 
   3   7  -6     2681.66     2682.00     43.80 o 
   4   7  -6       11.05       12.94      6.16 o 
   5   7  -6     1097.01     1072.63     24.56 o 
   6   7  -6      335.15      309.82     27.64 o 
   7   7  -6     2278.73     2313.68     36.78 o 
   8   7  -6      794.19      786.33     22.03 o 
   9   7  -6        8.74        9.22      6.53 o 
  10   7  -6       96.35       93.84     17.60 o 
  11   7  -6      196.58      167.66     29.70 o 
  12   7  -6       55.89       43.25     14.65 o 
  13   7  -6      241.55      339.60     43.74 o 
  14   7  -6      136.55      141.38     35.51 o 
   0   8  -6      103.83      131.52     29.90 o 
   1   8  -6     1308.27     1292.43     30.69 o 
   2   8  -6      673.68      720.18     26.63 o 
   3   8  -6     1348.31     1224.71     90.03 o 
   4   8  -6      216.12      200.38     22.70 o 
   5   8  -6      369.52      385.91     15.07 o 
   6   8  -6      556.18      565.68     25.93 o 
   7   8  -6      528.65      554.37     51.04 o 
   8   8  -6      966.90      975.99     26.03 o 
   9   8  -6      330.31      314.35     44.80 o 
  10   8  -6      294.69      282.95     42.91 o 
  11   8  -6      149.81      107.48     21.56 o 
  12   8  -6      164.06      167.09     43.73 o 
  13   8  -6       46.49       31.99     16.76 o 
   1   9  -6     1075.48     1096.66     30.46 o 
   2   9  -6     3147.97     3326.83     47.36 o 
   3   9  -6      865.88      885.38     37.84 o 
   4   9  -6      879.90      940.61     30.20 o 
   5   9  -6       67.48       57.58      9.86 o 
   6   9  -6      108.25      129.59     18.86 o 
   7   9  -6      362.42      337.55     36.63 o 
   8   9  -6      305.64      268.05     36.76 o 
   9   9  -6      250.34      273.82     35.14 o 
  10   9  -6      137.17      136.31     30.29 o 
  11   9  -6      233.96      170.12     51.17 o 
   0  10  -6      181.63      139.13     45.31 o 
   1  10  -6      447.69      421.62     59.27 o 
   2  10  -6      397.47      414.91     48.27 o 
   3  10  -6      120.83      118.97     24.75 o 
   4  10  -6       57.14       54.51     14.36 o 
   5  10  -6      268.18      223.47     34.57 o 
   6  10  -6       20.22       33.91      9.08 o 
   7  10  -6       44.13       33.33      9.73 o 
   8  10  -6      154.25      147.78     28.20 o 
   9  10  -6      276.76      288.32     25.90 o 
   1  11  -6     1643.35     1640.15     36.11 o 
   2  11  -6      187.68      147.93     33.19 o 
   3  11  -6      389.07      383.20     32.64 o 
   4  11  -6      163.02      166.82     27.54 o 
   5  11  -6      824.73      898.93     27.48 o 
   6  11  -6      112.72      109.55     24.59 o 
   2   0  -5     1736.11     1560.28     29.97 o 
   4   0  -5    10152.91    11452.16    120.53 o 
   6   0  -5    12411.08    12991.65    213.48 o 
   8   0  -5      301.56      355.56     11.69 o 
  10   0  -5     5355.94     5111.64     77.18 o 
  12   0  -5     1865.12     1673.71     49.74 o 
   0   1  -5     3693.87     3086.45     40.08 o 
   1   1  -5    21343.38    22083.74    323.25 o 
   2   1  -5      258.32      245.63      8.33 o 
   3   1  -5      335.62      219.23      8.21 o 
   4   1  -5     2341.38     2185.69     21.28 o 
   5   1  -5      763.19      715.02     13.37 o 
   6   1  -5     6399.90     6195.56     45.01 o 
   7   1  -5      795.91      726.90     12.84 o 
   8   1  -5       85.50      104.90     11.00 o 
   9   1  -5      322.68      335.74     10.92 o 
  10   1  -5       40.57       38.43      6.05 o 
  11   1  -5     1986.05     1887.03     32.00 o 
  12   1  -5      818.43      842.07     22.52 o 
  13   1  -5       17.64       24.69      7.25 o 
   1   2  -5     1995.59     1684.25     31.35 o 
   2   2  -5     7292.53     6960.45    326.65 o 
   3   2  -5      982.38      993.00     19.91 o 
   4   2  -5     3498.58     3664.32     68.67 o 
   5   2  -5     2466.75     2352.20     33.00 o 
   6   2  -5      919.32      980.40     26.35 o 
   7   2  -5     3569.60     3781.79     34.60 o 
   8   2  -5     1111.14     1062.80     32.36 o 
   9   2  -5       95.69       85.84     13.86 o 
  10   2  -5      544.72      501.40     14.80 o 
  11   2  -5       10.51       17.17      3.77 o 
  12   2  -5      233.83      222.50     24.95 o 
  13   2  -5      137.22      138.62     33.60 o 
   0   3  -5     2770.02     2837.92     44.39 o 
   1   3  -5     9619.91     9374.58     92.61 o 
   2   3  -5     4934.97     4864.49     46.11 o 
   3   3  -5     3380.36     3189.26     33.56 o 
   4   3  -5    13829.86    14293.15    123.19 o 
   5   3  -5     6876.13     7231.16     45.65 o 
   6   3  -5     2849.35     3018.59     27.28 o 
   7   3  -5     2372.93     2343.91     29.35 o 
   8   3  -5     2396.19     2501.34     56.73 o 
   9   3  -5      166.41      156.23     20.97 o 
  10   3  -5     2143.73     2176.30     43.10 o 
  11   3  -5       44.17       44.66      8.79 o 
  12   3  -5      135.70      112.30     25.78 o 
  13   3  -5      478.25      470.48     17.98 o 
  14   3  -5      950.44     1030.28     82.46 o 
   1   4  -5      680.65      717.28     18.77 o 
   2   4  -5      859.09      760.50     18.01 o 
   3   4  -5     1231.31     1369.67     23.39 o 
   4   4  -5     5122.64     5471.42     42.33 o 
   5   4  -5      670.20      712.67     15.33 o 
   6   4  -5     1339.42     1274.56     23.18 o 
   7   4  -5      208.56      209.50     18.79 o 
   8   4  -5     1862.66     1939.88     28.84 o 
   9   4  -5      100.99      123.48     17.58 o 
  10   4  -5      562.97      525.66     18.70 o 
  11   4  -5      367.23      350.78     23.90 o 
  12   4  -5     1162.37     1151.21     27.88 o 
  13   4  -5       40.23       36.85      7.34 o 
  14   4  -5       75.12       53.03     10.04 o 
  15   4  -5       86.65       45.04     18.96 o 
   0   5  -5    11482.63    12606.12    203.07 o 
   1   5  -5      548.71      522.43     17.43 o 
   2   5  -5      324.74      322.22     11.97 o 
   3   5  -5     1849.69     1744.20     21.90 o 
   4   5  -5      174.00      176.67     13.73 o 
   5   5  -5       53.60       83.05     11.98 o 
   6   5  -5      912.50      857.85     18.73 o 
   7   5  -5       81.51       92.89     12.32 o 
   8   5  -5      455.07      476.57     14.99 o 
   9   5  -5     1987.13     1993.94     42.17 o 
  10   5  -5     1896.99     1987.10     37.94 o 
  11   5  -5      110.81      148.00     21.43 o 
  12   5  -5      190.05      165.45     26.14 o 
  13   5  -5      309.82      277.33     20.79 o 
  14   5  -5      368.78      420.94     40.27 o 
  15   5  -5      222.06      170.44     37.51 o 
  16   5  -5       84.55       47.14     36.93 o 
   1   6  -5     1556.75     1505.74     22.04 o 
   2   6  -5      511.22      531.11     38.79 o 
   3   6  -5     1187.61     1240.28     23.75 o 
   4   6  -5     3336.38     3267.49     81.32 o 
   5   6  -5      639.93      604.70     16.48 o 
   6   6  -5      208.23      219.67     27.87 o 
   7   6  -5      342.90      374.63     40.43 o 
   8   6  -5     1675.44     1640.73     31.99 o 
   9   6  -5      502.69      503.75     18.72 o 
  10   6  -5       58.89       63.54      9.85 o 
  11   6  -5      866.74      830.92     21.86 o 
  12   6  -5      483.14      468.31     22.70 o 
  13   6  -5       10.49       13.14      6.56 o 
  14   6  -5        2.43        9.52      8.75 o 
  15   6  -5       11.77       11.39      6.29 o 
   0   7  -5      249.86      236.54     43.76 o 
   1   7  -5     3059.36     2979.39     47.51 o 
   2   7  -5      468.21      472.16     23.57 o 
   3   7  -5       79.22       94.39     13.79 o 
   4   7  -5      101.70      126.23     16.88 o 
   5   7  -5       33.36       47.53      7.24 o 
   6   7  -5      979.39      919.44     23.24 o 
   7   7  -5      666.31      638.83     18.89 o 
   8   7  -5      259.82      278.89     20.21 o 
   9   7  -5       87.00       66.27     12.73 o 
  10   7  -5      242.09      238.16     43.08 o 
  11   7  -5     1203.53     1230.15     26.34 o 
  12   7  -5       54.13       65.95     17.92 o 
  13   7  -5        9.19        4.67      9.42 o 
  14   7  -5      114.83       83.26     29.43 o 
   1   8  -5      268.04      240.14     25.42 o 
   2   8  -5       25.20       26.66      6.84 o 
   3   8  -5      210.60      224.98     27.52 o 
   4   8  -5      196.12      201.82     25.33 o 
   5   8  -5      117.80      107.97     18.43 o 
   6   8  -5     1850.01     1872.17     41.84 o 
   7   8  -5      757.95      736.59     20.58 o 
   8   8  -5      629.21      627.56     20.01 o 
   9   8  -5       37.36       39.45      8.78 o 
  10   8  -5      412.77      382.80     47.73 o 
  11   8  -5      169.22      133.65     27.25 o 
  12   8  -5       91.34       97.20     25.42 o 
  13   8  -5       41.87       31.32     13.90 o 
   0   9  -5     5387.96     5456.94     86.97 o 
   1   9  -5      430.59      448.29     21.81 o 
   2   9  -5     1733.71     1798.35     38.94 o 
   3   9  -5       18.46       20.97     10.29 o 
   4   9  -5      295.43      303.53     39.90 o 
   5   9  -5      695.51      705.70     29.40 o 
   6   9  -5      822.39      809.27     29.72 o 
   7   9  -5      477.07      436.60     29.81 o 
   8   9  -5      367.30      347.22     24.37 o 
   9   9  -5      131.33      124.93     33.96 o 
  10   9  -5      143.84      114.14     18.45 o 
  11   9  -5      155.04      136.05     29.17 o 
  12   9  -5      298.44      281.76     47.20 o 
   1  10  -5      369.52      371.07     22.45 o 
   2  10  -5       75.04       82.65     13.49 o 
   3  10  -5      872.20      910.55     25.60 o 
   4  10  -5       58.88       76.00     12.03 o 
   5  10  -5      436.86      514.68     40.00 o 
   6  10  -5      169.47      156.59     27.61 o 
   7  10  -5      101.19      102.19     20.59 o 
   8  10  -5      142.42      134.10     26.41 o 
   9  10  -5       15.30       17.60     10.64 o 
  10  10  -5      728.17      753.32     32.65 o 
   0  11  -5      195.55      170.99     66.17 o 
   1  11  -5     1299.51     1394.77     30.57 o 
   2  11  -5       62.82       66.21     13.69 o 
   3  11  -5      154.63      165.55     36.41 o 
   4  11  -5      192.22      209.74     48.00 o 
   5  11  -5      618.16      660.28     25.77 o 
   6  11  -5      240.70      196.37     46.37 o 
   7  11  -5       55.79       63.52     22.84 o 
   0   0  -4    15505.90    16057.25    154.40 o 
   2   0  -4     4155.14     3723.35     50.66 o 
   4   0  -4    22393.25    23639.88     85.62 o 
   6   0  -4     3906.82     4420.24     66.73 o 
   8   0  -4     2712.32     2638.03     30.66 o 
  10   0  -4     1600.87     1683.73     81.73 o 
  12   0  -4      368.92      359.10     14.54 o 
   1   1  -4    13680.72    14132.97    157.14 o 
   2   1  -4    52750.63    59369.93    659.91 o 
   3   1  -4       42.24       49.66      6.08 o 
   4   1  -4     2243.65     2367.89     23.93 o 
   5   1  -4     4771.99     4578.90     42.72 o 
   6   1  -4     3423.59     3356.58     45.61 o 
   7   1  -4     1968.21     1971.13     26.03 o 
   8   1  -4      594.28      630.17     18.21 o 
   9   1  -4       28.19       31.65      5.97 o 
  10   1  -4      621.28      562.19     12.42 o 
  11   1  -4       76.72       74.13     11.52 o 
  12   1  -4     1841.12     1775.18     43.38 o 
  13   1  -4      393.17      353.06     29.32 o 
  14   1  -4      149.69      126.31     49.62 o 
   0   2  -4     7850.59     7776.12    157.88 o 
   1   2  -4     8218.58     8449.57     34.16 o 
   2   2  -4     5972.75     5856.21     32.92 o 
   3   2  -4     4106.13     3464.24     33.71 o 
   4   2  -4      314.81      323.53     10.51 o 
   5   2  -4    17264.38    18992.77    106.62 o 
   6   2  -4      299.05      325.34     13.42 o 
   7   2  -4     1114.40     1080.33     17.49 o 
   8   2  -4     1284.29     1333.96     22.14 o 
   9   2  -4      545.10      548.28     16.07 o 
  10   2  -4       27.29       24.40      5.10 o 
  11   2  -4     3917.39     3918.71     52.57 o 
  12   2  -4      505.76      498.46     17.82 o 
  13   2  -4      154.17      127.27     34.75 o 
  14   2  -4      192.74      158.18     38.21 o 
   1   3  -4     3351.84     3470.28     55.42 o 
   2   3  -4     4793.10     4841.15     46.48 o 
   3   3  -4      961.43     1051.12     20.23 o 
   4   3  -4     1763.52     1755.31     23.55 o 
   5   3  -4      500.38      521.55     12.61 o 
   6   3  -4      415.48      452.80     14.05 o 
   7   3  -4       66.04       86.94     13.31 o 
   8   3  -4      692.49      657.52     18.26 o 
   9   3  -4      251.51      264.82     16.47 o 
  10   3  -4     4929.05     4911.05     86.96 o 
  11   3  -4      483.27      474.86     25.42 o 
  12   3  -4      640.84      661.40     23.42 o 
  13   3  -4      239.19      205.26     36.45 o 
  14   3  -4      434.48      439.17     26.52 o 
  15   3  -4     1642.84     1553.10     62.85 o 
   0   4  -4    25749.65    29370.61    395.01 o 
   1   4  -4     1398.89     1375.63     70.41 o 
   2   4  -4    11527.48    12626.14    109.73 o 
   3   4  -4     1793.18     1946.31     26.54 o 
   4   4  -4      854.31      986.38     21.67 o 
   5   4  -4     1017.61     1108.05     30.85 o 
   6   4  -4       67.19       71.64     10.57 o 
   7   4  -4     1374.95     1401.84     22.64 o 
   8   4  -4      700.80      685.61     18.83 o 
   9   4  -4      205.70      202.16     27.08 o 
  10   4  -4       79.87       87.90     14.38 o 
  11   4  -4      797.49      822.32     19.16 o 
  12   4  -4      117.42      110.25     19.66 o 
  13   4  -4       20.73       30.15      6.54 o 
  14   4  -4      371.65      397.75     20.17 o 
  15   4  -4        8.09       17.05     11.64 o 
   1   5  -4      197.26      215.57     13.09 o 
   2   5  -4      681.20      543.55     15.30 o 
   3   5  -4       24.38       32.67      6.00 o 
   4   5  -4     1821.01     1715.90     24.60 o 
   5   5  -4     1347.33     1371.34     20.67 o 
   6   5  -4     2339.55     2152.07     32.53 o 
   7   5  -4       61.13       67.61     10.12 o 
   8   5  -4      176.64      154.03     18.27 o 
   9   5  -4      242.93      264.47     30.77 o 
  10   5  -4     1914.54     1866.49     36.61 o 
  11   5  -4        1.65       11.57      6.18 o 
  12   5  -4      149.58      168.44     27.58 o 
  13   5  -4      208.07      217.16     29.47 o 
  14   5  -4       32.88       34.59      8.27 o 
  15   5  -4      412.84      414.75     28.13 o 
  16   5  -4       70.61       53.49     26.33 o 
   0   6  -4     3557.85     3912.33     76.16 o 
   1   6  -4     2506.10     2402.71     33.43 o 
   2   6  -4       95.53      124.48     17.12 o 
   3   6  -4     1833.97     1669.93     31.43 o 
   4   6  -4     3095.39     3047.01     41.06 o 
   5   6  -4       32.04       23.26      6.73 o 
   6   6  -4       49.07       51.01      9.30 o 
   7   6  -4     1681.24     1631.86     33.12 o 
   8   6  -4      896.13      829.78     22.46 o 
   9   6  -4      885.75      851.71     22.66 o 
  10   6  -4     1504.79     1444.18     34.97 o 
  11   6  -4      195.20      240.51     33.65 o 
  12   6  -4       64.53       64.26     10.69 o 
  13   6  -4       80.17       75.65     18.92 o 
  14   6  -4       76.12       56.04     14.11 o 
  15   6  -4       23.34       36.00     10.67 o 
   1   7  -4     1083.63     1010.18     65.61 o 
   2   7  -4      701.53      666.67     16.78 o 
   3   7  -4      649.51      650.28     22.91 o 
   4   7  -4      340.66      352.68     13.90 o 
   5   7  -4     1767.41     1684.60     39.66 o 
   6   7  -4      300.54      313.55     35.65 o 
   7   7  -4      134.11      168.01     19.30 o 
   8   7  -4      360.32      326.70     36.49 o 
   9   7  -4     2488.69     2514.99     48.54 o 
  10   7  -4      611.82      666.44     23.98 o 
  11   7  -4      813.39      801.60     21.92 o 
  12   7  -4      110.05      112.83     26.68 o 
  13   7  -4      173.43      163.50     37.35 o 
  14   7  -4      168.33      140.73     42.70 o 
   0   8  -4      228.67      228.57     52.17 o 
   1   8  -4     1291.44     1221.45     29.54 o 
   2   8  -4     1555.80     1465.22     31.88 o 
   3   8  -4      119.64      117.19     14.62 o 
   4   8  -4      911.33      865.80     60.12 o 
   5   8  -4      201.13      206.99     30.77 o 
   6   8  -4       13.72       15.59      7.02 o 
   7   8  -4        2.37        6.71      7.54 o 
   8   8  -4       62.47       57.04     10.23 o 
   9   8  -4       59.19       51.36     10.45 o 
  10   8  -4       90.90       98.01     20.66 o 
  11   8  -4       36.68       40.96     14.79 o 
  12   8  -4       25.92       31.38      9.50 o 
  13   8  -4      139.74      102.12     32.36 o 
   1   9  -4      439.46      394.39     45.74 o 
   2   9  -4      312.88      286.04     31.97 o 
   3   9  -4       20.06       29.50      7.35 o 
   4   9  -4       20.25       31.92      9.55 o 
   5   9  -4       19.30       28.89      7.03 o 
   6   9  -4      661.92      648.01     31.66 o 
   7   9  -4      497.73      474.21     24.12 o 
   8   9  -4     1365.61     1422.89     48.67 o 
   9   9  -4      393.42      415.26     38.88 o 
  10   9  -4      240.42      194.29     39.79 o 
  11   9  -4        3.70       24.23     12.37 o 
  12   9  -4      500.96      554.71     28.72 o 
   0  10  -4      173.41      168.29     44.55 o 
   1  10  -4      209.51      232.98     40.75 o 
   2  10  -4       11.18       20.28      8.73 o 
   3  10  -4     1293.84     1338.73     29.68 o 
   4  10  -4      136.94      157.45     26.14 o 
   5  10  -4      152.46      157.87     29.83 o 
   6  10  -4       68.30       78.01     16.62 o 
   7  10  -4     1457.81     1546.31     35.63 o 
   8  10  -4       21.24       27.45      7.89 o 
   9  10  -4        2.66       17.22     10.34 o 
  10  10  -4      185.06      163.18     44.15 o 
   1  11  -4      188.05      159.21     35.89 o 
   2  11  -4       69.48       66.97     14.24 o 
   3  11  -4      181.76      152.83     27.55 o 
   4  11  -4        9.90       10.42      9.15 o 
   5  11  -4      274.53      254.41     46.41 o 
   6  11  -4      125.41      106.02     27.78 o 
   7  11  -4       98.25       73.15     21.99 o 
   2   0  -3     2821.46     2513.30     25.31 o 
   4   0  -3     3841.43     3562.22     61.62 o 
   6   0  -3     3957.74     4675.88     59.83 o 
   8   0  -3     2366.58     2273.53     56.16 o 
  10   0  -3      433.40      489.48     19.23 o 
  12   0  -3     2740.05     2770.39    123.42 o 
  14   0  -3      915.50      918.75     43.66 o 
   0   1  -3      190.41      181.73      8.78 o 
   1   1  -3    12135.53    13087.22    111.60 o 
   2   1  -3    10299.97    11314.84     43.71 o 
   3   1  -3      977.14      738.70     12.95 o 
   4   1  -3     1215.46     1181.16     39.82 o 
   5   1  -3     2348.27     2319.64     23.89 o 
   6   1  -3    12503.72    14064.64     78.22 o 
   7   1  -3     8040.31     8149.40     46.11 o 
   8   1  -3     5144.32     5549.55     64.03 o 
   9   1  -3     1046.20      925.64     17.73 o 
  10   1  -3      421.59      399.10     12.64 o 
  11   1  -3       27.08       38.14      6.95 o 
  12   1  -3      187.77      176.34     26.30 o 
  13   1  -3     2823.54     2926.70     44.90 o 
  14   1  -3      659.29      580.06     22.78 o 
   1   2  -3     7317.72     7852.41     64.60 o 
   2   2  -3      912.57      917.62     16.77 o 
   3   2  -3     2116.55     2140.02     22.77 o 
   4   2  -3      472.40      463.04     13.09 o 
   5   2  -3     3903.06     3973.81     51.76 o 
   6   2  -3     2583.13     2599.00     60.35 o 
   7   2  -3     5105.92     4674.33     35.33 o 
   8   2  -3     1060.99     1173.70     22.05 o 
   9   2  -3      947.49      958.60     18.95 o 
  10   2  -3      955.21      916.42     14.89 o 
  11   2  -3      120.00      111.90     15.88 o 
  12   2  -3     2205.84     2043.58     41.27 o 
  13   2  -3     1074.08      981.35     29.32 o 
  14   2  -3      352.56      342.28     21.89 o 
  15   2  -3       52.30       38.06     18.35 o 
   0   3  -3     1698.79     2318.94     73.12 o 
   1   3  -3      328.06      243.58     10.24 o 
   2   3  -3     9498.82     9223.78     41.02 o 
   3   3  -3     2854.23     2583.89     27.81 o 
   4   3  -3    15126.42    15829.32     92.13 o 
   5   3  -3       54.08       71.75     10.92 o 
   6   3  -3     3121.54     3319.05     27.45 o 
   7   3  -3    10853.78    11503.35     71.29 o 
   8   3  -3      962.11      963.02     23.29 o 
   9   3  -3     3349.98     3539.98     65.83 o 
  10   3  -3     2207.68     2223.21     42.85 o 
  11   3  -3      323.45      358.36     19.18 o 
  12   3  -3     1027.59     1031.74     32.06 o 
  13   3  -3      301.80      236.12     41.49 o 
  14   3  -3      152.44      145.45     24.03 o 
  15   3  -3     1214.62     1290.99     34.40 o 
   1   4  -3     3010.99     3019.41    121.11 o 
   2   4  -3    18715.57    19067.12    118.40 o 
   3   4  -3     2379.35     2503.03     28.60 o 
   4   4  -3     1258.21     1468.30     19.69 o 
   5   4  -3     4448.92     4795.09     33.96 o 
   6   4  -3     4590.41     4292.92     44.62 o 
   7   4  -3     2499.26     2442.69     27.08 o 
   8   4  -3      255.96      251.38     16.34 o 
   9   4  -3     1103.49     1174.92     26.13 o 
  10   4  -3      107.93      111.48     17.43 o 
  11   4  -3        0.74        9.06      6.00 o 
  12   4  -3      270.73      241.20     17.77 o 
  13   4  -3     1226.33     1283.93     26.16 o 
  14   4  -3     1117.34     1173.65     31.90 o 
  15   4  -3       23.93       20.51     13.44 o 
  16   4  -3       73.01       76.28     36.97 o 
   0   5  -3     6154.67     6313.08     61.14 o 
   1   5  -3       74.28       60.89      8.63 o 
   2   5  -3      806.67      818.71     16.02 o 
   3   5  -3      753.29      733.07     17.44 o 
   4   5  -3     6200.59     6756.64     44.25 o 
   5   5  -3     2247.82     2356.82     25.47 o 
   6   5  -3     4525.01     4908.38     46.85 o 
   7   5  -3      730.03      686.32     17.15 o 
   8   5  -3      440.72      438.80     16.12 o 
   9   5  -3     1661.19     1528.83     33.80 o 
  10   5  -3      404.84      434.20     18.42 o 
  11   5  -3       18.34       20.10      7.65 o 
  12   5  -3      747.67      739.36     22.99 o 
  13   5  -3      103.38       98.01     18.94 o 
  14   5  -3      185.42      154.26     36.45 o 
  15   5  -3       31.52       18.72      9.95 o 
  16   5  -3        7.37       15.89     11.80 o 
   1   6  -3      752.28      754.39     19.62 o 
   2   6  -3     1914.08     1939.65     27.75 o 
   3   6  -3     2430.84     2348.10    112.76 o 
   4   6  -3      412.90      415.80     12.03 o 
   5   6  -3      307.32      310.25     30.89 o 
   6   6  -3     2340.39     2334.95     63.86 o 
   7   6  -3     1519.22     1467.50     24.38 o 
   8   6  -3      351.82      364.58     20.48 o 
   9   6  -3      315.37      354.05     38.63 o 
  10   6  -3      574.64      589.26     33.50 o 
  11   6  -3       28.91       25.46      6.95 o 
  12   6  -3      226.59      204.60     33.28 o 
  13   6  -3       69.28       77.41     15.26 o 
  14   6  -3      205.79      171.68     48.39 o 
  15   6  -3       65.12       69.51     29.39 o 
  16   6  -3      308.58      194.00     73.95 o 
   0   7  -3      251.29      200.22     38.21 o 
   1   7  -3      515.32      524.09     14.66 o 
   2   7  -3       55.90       73.97     10.07 o 
   3   7  -3     2582.08     2455.74     42.28 o 
   4   7  -3      336.12      359.54     18.29 o 
   5   7  -3      753.36      715.07     25.81 o 
   6   7  -3      128.66      122.97     21.02 o 
   7   7  -3      806.49      774.90     24.85 o 
   8   7  -3      973.40      950.97     27.76 o 
   9   7  -3      430.15      412.86     40.57 o 
  10   7  -3       25.79       22.87      5.89 o 
  11   7  -3       20.51       26.09      8.52 o 
  12   7  -3      149.52      135.07     32.58 o 
  13   7  -3      103.74       67.44     18.92 o 
  14   7  -3       94.37       71.85     17.26 o 
  15   7  -3       86.89       72.36     24.71 o 
   1   8  -3      601.13      614.84     22.98 o 
   2   8  -3     3400.44     3361.39    114.61 o 
   3   8  -3      208.55      233.74     31.45 o 
   4   8  -3     1222.08     1236.19     28.59 o 
   5   8  -3      816.92      846.52     32.13 o 
   6   8  -3      407.62      431.03     54.42 o 
   7   8  -3      213.11      208.85     27.82 o 
   8   8  -3       74.28       69.69     11.61 o 
   9   8  -3      266.91      191.93     29.47 o 
  10   8  -3       68.02       58.55     12.29 o 
  11   8  -3       98.16       81.97     22.26 o 
  12   8  -3      121.09      136.01     35.00 o 
  13   8  -3      122.23       95.90     31.53 o 
   0   9  -3      232.14      287.65     46.38 o 
   1   9  -3     1131.86     1246.25     32.06 o 
   2   9  -3      177.56      175.67     24.72 o 
   3   9  -3      139.12      154.41     23.73 o 
   4   9  -3     1076.40     1113.85     38.87 o 
   5   9  -3      231.32      232.71     33.37 o 
   6   9  -3        7.37        5.21      9.46 o 
   7   9  -3       59.41       57.85     12.74 o 
   8   9  -3      352.43      335.69     28.46 o 
   9   9  -3       15.71       15.92      7.02 o 
  10   9  -3      262.53      256.49     50.45 o 
  11   9  -3      244.47      199.93     39.87 o 
  12   9  -3      145.18      117.15     28.18 o 
   1  10  -3      141.27      135.69     24.17 o 
   2  10  -3      240.09      262.95     40.44 o 
   3  10  -3        8.87       14.01      6.73 o 
   4  10  -3       90.53       93.34     20.89 o 
   5  10  -3      440.99      416.13     30.23 o 
   6  10  -3      111.97      120.58     24.79 o 
   7  10  -3      388.44      385.93     33.64 o 
   8  10  -3      237.14      221.29     33.36 o 
   9  10  -3      125.73      113.33     23.75 o 
  10  10  -3       77.64       64.86     21.38 o 
   0  11  -3      390.40      381.61     40.25 o 
   1  11  -3      174.36      176.56     41.85 o 
   2  11  -3       98.24       80.23     19.93 o 
   3  11  -3      543.32      572.41     20.54 o 
   4  11  -3      147.46      156.24     32.56 o 
   5  11  -3      817.39      832.03     25.63 o 
   6  11  -3       47.44       59.66     13.81 o 
   7  11  -3       27.86       37.89     12.34 o 
   2   0  -2     3793.53     4127.92     66.02 o 
   4   0  -2    37235.03    38634.64    472.81 o 
   6   0  -2    16082.43    17049.24     82.69 o 
   8   0  -2     3827.20     3806.39     67.18 o 
  10   0  -2     1074.71     1066.84     29.80 o 
  12   0  -2     5800.04     6055.68    196.13 o 
  14   0  -2      960.38     1116.70     49.68 o 
   1   1  -2    11650.47    11884.79     99.36 o 
   2   1  -2    10823.54    11590.95    117.87 o 
   3   1  -2      838.46      731.49     13.14 o 
   4   1  -2     6864.24     6788.87    211.77 o 
   5   1  -2     5150.44     4864.06     44.54 o 
   6   1  -2     1399.61     1171.08     57.82 o 
   7   1  -2     1903.77     1751.16     44.99 o 
   8   1  -2     9424.68     9166.09    124.77 o 
   9   1  -2      125.21      125.80     11.37 o 
  10   1  -2      579.34      620.53     14.77 o 
  11   1  -2     1131.48     1158.09     22.28 o 
  12   1  -2     1632.75     1720.45     29.92 o 
  13   1  -2     1373.00     1350.42     25.09 o 
  14   1  -2     1716.23     1660.93     38.42 o 
  15   1  -2      559.79      465.80     86.58 o 
   0   2  -2    15086.96    16144.03     74.32 o 
   1   2  -2     3810.89     3686.08     47.32 o 
   2   2  -2     1240.80     1139.29     14.62 o 
   3   2  -2     3319.73     3514.41     37.96 o 
   4   2  -2      474.97      531.70     14.65 o 
   5   2  -2     5749.77     6515.69     37.65 o 
   6   2  -2     4960.82     4864.81     65.19 o 
   7   2  -2      439.27      514.20     13.57 o 
   8   2  -2       86.17      117.08     12.04 o 
   9   2  -2      516.26      545.37     16.16 o 
  10   2  -2     3545.77     3507.15     50.01 o 
  11   2  -2      223.63      263.58     21.56 o 
  12   2  -2     1422.60     1398.42     40.32 o 
  13   2  -2     1498.88     1552.76     39.27 o 
  14   2  -2     1002.67     1020.79     33.94 o 
  15   2  -2      318.13      322.96     25.79 o 
   1   3  -2     1062.16      994.41     19.22 o 
   2   3  -2       27.79       41.80      6.36 o 
   3   3  -2     2538.19     2477.48     24.74 o 
   4   3  -2      815.11      796.87     15.26 o 
   5   3  -2      329.99      243.55      9.09 o 
   6   3  -2     1507.76     1452.14     18.96 o 
   7   3  -2     1197.77     1163.63     51.07 o 
   8   3  -2      350.87      368.39     18.75 o 
   9   3  -2      467.81      502.86     20.87 o 
  10   3  -2     2054.02     2232.42     54.74 o 
  11   3  -2      117.52      124.54     19.62 o 
  12   3  -2      391.87      426.99     19.66 o 
  13   3  -2     1242.58     1203.70     28.28 o 
  14   3  -2      126.99      111.54     23.36 o 
  15   3  -2      167.33      147.96     41.71 o 
  16   3  -2      216.42      150.72     55.32 o 
   0   4  -2      705.50      665.32     17.33 o 
   1   4  -2     4332.15     4784.42     35.74 o 
   2   4  -2      209.92      215.12     10.00 o 
   3   4  -2     1153.89     1084.65     18.44 o 
   4   4  -2     4018.21     3814.01     27.80 o 
   5   4  -2     1567.45     1637.46     19.44 o 
   6   4  -2      240.97      249.46     17.27 o 
   7   4  -2      658.65      767.17     19.28 o 
   8   4  -2     1424.65     1286.58     19.66 o 
   9   4  -2       51.90       54.12      8.12 o 
  10   4  -2     1076.62      980.06     23.30 o 
  11   4  -2     1777.17     1811.13     34.59 o 
  12   4  -2      159.05      174.01     31.47 o 
  13   4  -2      224.66      237.60     21.31 o 
  14   4  -2      565.19      566.18     18.91 o 
  15   4  -2      994.04      984.92     31.24 o 
  16   4  -2       44.60       43.53     18.79 o 
   1   5  -2      173.51      213.21     12.72 o 
   2   5  -2    21958.75    23203.45    113.67 o 
   3   5  -2     2015.11     2114.98     21.32 o 
   4   5  -2     1010.95     1050.96     18.75 o 
   5   5  -2      729.26      713.40     25.21 o 
   6   5  -2     2850.69     2924.69     44.18 o 
   7   5  -2      187.66      157.27     23.26 o 
   8   5  -2      172.24      177.27     18.20 o 
   9   5  -2       27.53       32.19      7.75 o 
  10   5  -2      103.71      113.69     18.56 o 
  11   5  -2       49.31       80.66     13.94 o 
  12   5  -2     1100.93     1070.59     28.06 o 
  13   5  -2       26.16       38.76     15.33 o 
  14   5  -2      203.89      174.72     30.89 o 
  15   5  -2       27.52       25.66     22.07 o 
  16   5  -2       33.18       36.33     13.00 o 
   0   6  -2    10873.15    10716.52    111.83 o 
   1   6  -2     1053.63      975.26     17.54 o 
   2   6  -2     2491.43     2691.65     36.50 o 
   3   6  -2     3192.45     3047.48     31.16 o 
   4   6  -2     1020.61      981.85     16.88 o 
   5   6  -2     1597.74     1526.86     22.10 o 
   6   6  -2      472.84      430.34     13.65 o 
   7   6  -2      526.50      490.02     13.59 o 
   8   6  -2     1260.55     1201.05     62.16 o 
   9   6  -2      224.98      248.27     16.56 o 
  10   6  -2      274.49      283.63     33.32 o 
  11   6  -2      711.55      706.41     20.85 o 
  12   6  -2      308.37      284.54     49.57 o 
  13   6  -2       15.70       16.07      6.83 o 
  14   6  -2      322.98      256.94     52.82 o 
  15   6  -2      145.24      134.05     47.38 o 
  16   6  -2      343.93      291.12     79.98 o 
   1   7  -2       79.35       84.28      9.94 o 
   2   7  -2      762.07      788.38     17.90 o 
   3   7  -2      699.75      682.83     15.48 o 
   4   7  -2      208.41      227.80     18.48 o 
   5   7  -2      151.14      169.36     20.48 o 
   6   7  -2      333.93      346.78     21.04 o 
   7   7  -2      193.43      203.42     26.52 o 
   8   7  -2      135.07      140.50     18.67 o 
   9   7  -2      270.57      282.60     38.57 o 
  10   7  -2      110.98      113.18     23.79 o 
  11   7  -2      491.42      500.86     41.88 o 
  12   7  -2      255.95      245.40     38.72 o 
  13   7  -2       41.99       55.49     14.41 o 
  14   7  -2       26.63       16.26      7.13 o 
  15   7  -2       16.14       19.06      6.57 o 
   0   8  -2     2555.44     2486.02     77.55 o 
   1   8  -2       49.20       44.97      8.40 o 
   2   8  -2     1589.15     1379.16    105.53 o 
   3   8  -2       13.54       22.04      5.83 o 
   4   8  -2       37.19       41.86      7.03 o 
   5   8  -2      868.51      749.37     58.88 o 
   6   8  -2      564.86      504.82     19.86 o 
   7   8  -2      257.05      253.97     37.83 o 
   8   8  -2      567.50      529.72     23.34 o 
   9   8  -2      511.27      528.19     22.48 o 
  10   8  -2      336.96      339.20     58.14 o 
  11   8  -2       42.68       49.06     12.75 o 
  12   8  -2       78.76       73.07     17.17 o 
  13   8  -2      138.95      128.50     34.95 o 
   1   9  -2      858.18      859.42     30.72 o 
   2   9  -2      378.32      380.97     27.44 o 
   3   9  -2       86.15       76.50     12.68 o 
   4   9  -2      795.00      754.89     21.73 o 
   5   9  -2      638.64      612.00     24.03 o 
   6   9  -2      103.50      121.37     19.45 o 
   7   9  -2      273.94      277.52     36.80 o 
   8   9  -2      398.93      391.60     30.20 o 
   9   9  -2       80.58       83.70     18.69 o 
  10   9  -2     1192.40     1184.63     32.53 o 
  11   9  -2       34.69       29.25     10.24 o 
  12   9  -2        4.79       14.19      7.23 o 
   0  10  -2      108.71      114.29     28.04 o 
   1  10  -2      247.37      231.22     43.95 o 
   2  10  -2       86.59       71.15     17.14 o 
   3  10  -2     1127.82     1125.41     27.69 o 
   4  10  -2      265.00      266.22     26.35 o 
   5  10  -2      123.94      129.87     25.23 o 
   6  10  -2      172.53      187.86     38.21 o 
   7  10  -2        0.29       19.09      6.88 o 
   8  10  -2      266.59      214.31     43.61 o 
   9  10  -2      202.14      158.85     48.34 o 
  10  10  -2      276.11      263.02     69.80 o 
   1  11  -2      278.46      249.24     42.42 o 
   2  11  -2      108.93       88.74     17.65 o 
   3  11  -2      648.14      640.51     19.95 o 
   4  11  -2       36.43       38.07      9.90 o 
   5  11  -2      392.82      435.19     34.84 o 
   6  11  -2       83.80       75.05     23.57 o 
   7  11  -2      579.44      590.15     24.72 o 
   0  12  -2      168.58      158.88     74.26 o 
   2   0  -1     4196.48     4087.47     56.23 o 
   4   0  -1     8469.83     9606.10    175.55 o 
   6   0  -1     5303.47     5346.85     41.62 o 
   8   0  -1     4569.58     4698.82    112.19 o 
  10   0  -1     2640.72     2717.46     68.00 o 
  12   0  -1     2427.06     2346.32     72.42 o 
  14   0  -1      343.61      298.27     63.01 o 
   0   1  -1       19.71       29.44      5.85 o 
   1   1  -1     7676.61     7925.40     45.67 o 
   2   1  -1     1789.73     1795.38     17.50 o 
   3   1  -1       49.73       66.07      5.68 o 
   4   1  -1    31612.49    34212.31    504.32 o 
   5   1  -1     6885.74     7320.86     32.98 o 
   6   1  -1      480.89      466.63     10.46 o 
   7   1  -1     1207.56     1142.51     76.10 o 
   8   1  -1     2855.39     2348.79    114.40 o 
   9   1  -1      162.20      192.70      9.98 o 
  10   1  -1     1631.77     1619.67     29.95 o 
  11   1  -1      372.71      364.04     11.14 o 
  12   1  -1     1474.36     1572.69     31.91 o 
  13   1  -1      248.58      253.57     39.03 o 
  14   1  -1     1526.72     1467.07     49.94 o 
  15   1  -1      125.68      108.60     20.29 o 
  16   1  -1       69.46       37.87     13.72 o 
   1   2  -1    14685.10    15902.86    141.79 o 
   2   2  -1    11110.59    11182.78    137.44 o 
   3   2  -1     2758.64     2463.64     22.36 o 
   4   2  -1     3100.73     2839.41     25.79 o 
   5   2  -1    13875.85    13538.96    167.61 o 
   6   2  -1     1102.20     1146.23     25.26 o 
   7   2  -1     7169.58     7401.51     61.70 o 
   8   2  -1      146.76      163.58     11.47 o 
   9   2  -1     9796.06     9951.70     74.08 o 
  10   2  -1      865.88      881.33     19.49 o 
  11   2  -1     8435.88     8797.25    119.00 o 
  12   2  -1     1286.17     1316.26     23.16 o 
  13   2  -1     3814.09     3867.82     62.78 o 
  14   2  -1      727.96      739.63     25.21 o 
  15   2  -1      444.61      409.48     21.54 o 
  16   2  -1      184.41      125.62     66.56 o 
   0   3  -1    10074.71     9901.33     74.68 o 
   1   3  -1      886.02      760.90     16.20 o 
   2   3  -1     1813.30     1792.63     17.20 o 
   3   3  -1     3736.73     4175.21     55.07 o 
   4   3  -1      234.89      213.40      9.36 o 
   5   3  -1     1747.45     1794.73     21.89 o 
   6   3  -1     2124.47     2069.50     25.91 o 
   7   3  -1     4590.16     4985.29     39.45 o 
   8   3  -1       23.01       28.78      5.43 o 
   9   3  -1      212.35      213.68     15.47 o 
  10   3  -1     1381.80     1362.17     29.52 o 
  11   3  -1     6562.55     6428.43    146.79 o 
  12   3  -1      153.18      123.64     23.82 o 
  13   3  -1      695.35      697.20     20.36 o 
  14   3  -1       82.65       67.94     15.22 o 
  15   3  -1       83.06       68.93     18.15 o 
  16   3  -1      239.50      170.77     50.16 o 
   1   4  -1     6497.11     6790.33     39.46 o 
   2   4  -1       21.92       23.51      3.80 o 
   3   4  -1      803.71      771.80     13.58 o 
   4   4  -1      194.65      226.61     10.84 o 
   5   4  -1      562.89      557.16     14.13 o 
   6   4  -1     1720.30     1652.74     23.06 o 
   7   4  -1      402.23      447.24      9.25 o 
   8   4  -1     2531.45     2653.49     30.11 o 
   9   4  -1      161.51      150.65     19.43 o 
  10   4  -1     1681.03     1661.60     34.77 o 
  11   4  -1     3272.14     3309.09     52.81 o 
  12   4  -1        0.39       10.95      5.16 o 
  13   4  -1       13.69       11.21      6.29 o 
  14   4  -1       46.03       40.73      8.42 o 
  15   4  -1       98.94       66.55     22.98 o 
  16   4  -1       31.86       26.06     10.01 o 
   0   5  -1      170.44      182.32     25.52 o 
   1   5  -1     1797.09     2020.56     25.92 o 
   2   5  -1      338.83      312.10     14.12 o 
   3   5  -1      121.14      146.75     16.04 o 
   4   5  -1      554.07      546.78     13.99 o 
   5   5  -1      850.79      766.24     15.76 o 
   6   5  -1      820.18      766.02     23.18 o 
   7   5  -1      113.55      114.60     10.91 o 
   8   5  -1        5.44       13.41      6.38 o 
   9   5  -1      206.83      193.61     22.28 o 
  10   5  -1      292.43      290.16     16.23 o 
  11   5  -1      576.02      568.42     16.49 o 
  12   5  -1      161.09      155.20     26.57 o 
  13   5  -1      186.10      167.60     30.31 o 
  14   5  -1      116.19      107.06     21.29 o 
  15   5  -1      255.35      194.67     61.51 o 
  16   5  -1       35.47       31.78     19.00 o 
   1   6  -1     1750.95     1740.19     21.36 o 
   2   6  -1      565.27      555.71     17.53 o 
   3   6  -1     2669.74     2838.11     25.54 o 
   4   6  -1       61.04       65.52      8.52 o 
   5   6  -1     1579.38     1492.19     35.76 o 
   6   6  -1      338.51      327.97      9.57 o 
   7   6  -1     1012.42      970.36     20.18 o 
   8   6  -1      619.17      676.22     18.61 o 
   9   6  -1     1588.12     1665.20     26.32 o 
  10   6  -1     2750.20     2642.25     57.42 o 
  11   6  -1     1516.98     1489.19     39.99 o 
  12   6  -1      228.10      203.84     29.87 o 
  13   6  -1        0.81       12.22      5.89 o 
  14   6  -1      113.48       98.03     21.96 o 
  15   6  -1     1144.71     1310.71     37.58 o 
  16   6  -1       69.80       65.42     32.50 o 
   0   7  -1       40.15       55.75      8.99 o 
   1   7  -1      898.12      837.42     14.18 o 
   2   7  -1       52.37       55.30      7.49 o 
   3   7  -1      736.15      701.97     15.68 o 
   4   7  -1      167.77      192.40     25.53 o 
   5   7  -1      246.21      240.05     31.92 o 
   6   7  -1        2.00       13.37      4.81 o 
   7   7  -1      906.22      859.34     16.97 o 
   8   7  -1      246.07      259.75     32.94 o 
   9   7  -1     2666.28     2605.13     57.48 o 
  10   7  -1       58.55       61.14     10.87 o 
  11   7  -1      178.64      201.86     34.71 o 
  12   7  -1       46.04       59.49     11.28 o 
  13   7  -1      587.20      606.17     23.56 o 
  14   7  -1       16.85       17.08      8.59 o 
  15   7  -1       10.69       17.21      9.60 o 
   1   8  -1      626.09      583.13     15.75 o 
   2   8  -1      624.59      619.50     16.53 o 
   3   8  -1      845.85      865.65     20.01 o 
   4   8  -1     1815.46     1859.65     31.48 o 
   5   8  -1      755.24      687.30     17.33 o 
   6   8  -1      226.35      226.28     32.33 o 
   7   8  -1      302.33      286.59     16.82 o 
   8   8  -1      203.40      192.45     28.54 o 
   9   8  -1     1572.35     1699.53     38.74 o 
  10   8  -1      469.25      450.92     33.06 o 
  11   8  -1        5.71       15.24      9.57 o 
  12   8  -1       91.03       86.34     18.16 o 
  13   8  -1      206.03      182.68     51.57 o 
   0   9  -1       22.52       38.07     12.82 o 
   1   9  -1      224.28      207.45     28.24 o 
   2   9  -1       10.25       13.43      5.74 o 
   3   9  -1      236.82      267.94     20.85 o 
   4   9  -1     2454.86     2531.48     36.96 o 
   5   9  -1      296.65      303.69     15.48 o 
   6   9  -1       69.33       81.89     14.85 o 
   7   9  -1      144.69      120.00     19.41 o 
   8   9  -1      737.99      813.83     25.05 o 
   9   9  -1       24.79       32.82     13.32 o 
  10   9  -1      533.38      609.21     26.75 o 
  11   9  -1      193.56      156.44     31.76 o 
  12   9  -1      136.87      162.12     39.39 o 
   1  10  -1      159.75      153.25     24.18 o 
   2  10  -1      130.10      126.99     17.94 o 
   3  10  -1      645.78      682.11     30.95 o 
   4  10  -1      408.18      376.27     25.45 o 
   5  10  -1       77.60       82.97     15.41 o 
   6  10  -1        2.62       10.65      7.52 o 
   7  10  -1       61.03       50.92     12.91 o 
   8  10  -1       81.74       64.38     16.49 o 
   9  10  -1      297.36      238.54     45.44 o 
  10  10  -1      210.57      154.21     42.28 o 
   0  11  -1      152.87      137.86     28.18 o 
   1  11  -1       71.09       83.04     16.43 o 
   2  11  -1      195.39      171.43     30.82 o 
   3  11  -1      195.11      172.08     26.43 o 
   4  11  -1       11.90       25.04      7.32 o 
   5  11  -1        7.97       22.60      8.05 o 
   6  11  -1      355.88      317.02     25.80 o 
   7  11  -1      287.19      227.85     59.07 o 
   1  12  -1       77.42       79.25     22.43 o 
   2   0   0      120.32      114.97      4.56 o 
   4   0   0    72639.30    77197.45   1254.69 o 
   6   0   0      912.92      939.53     20.86 o 
   8   0   0     1812.37     1257.20     22.37 o 
  10   0   0     1120.16     1153.23     46.20 o 
  12   0   0      325.40      347.68     23.67 o 
  14   0   0     1153.39     1201.31     38.94 o 
  16   0   0      231.64      168.69     63.73 o 
   1   1   0     5721.61     6601.33     51.18 o 
   2   1   0       18.12       28.06      3.20 o 
   3   1   0       79.69       70.81      4.30 o 
   4   1   0    71401.24    85856.38    567.17 o 
   5   1   0      254.93      312.94      7.32 o 
   6   1   0      144.27      139.90      6.73 o 
   7   1   0     2574.77     2586.79     29.17 o 
   8   1   0     2360.20     2361.02     29.48 o 
   9   1   0     2665.63     2654.11     32.65 o 
  10   1   0      954.93      982.38     20.36 o 
  11   1   0      152.35      140.34     14.48 o 
  12   1   0     1015.01      926.91     21.37 o 
  13   1   0      186.52      188.51     23.85 o 
  14   1   0        0.14        9.36      5.51 o 
  15   1   0        0.70       12.38      5.62 o 
  16   1   0       88.72       33.37     24.02 o 
   0   2   0    39177.82    45988.48    147.59 o 
   1   2   0    28073.77    31500.61    257.11 o 
   2   2   0      115.84      123.27      3.82 o 
   3   2   0       18.85       11.66      3.11 o 
   4   2   0    16912.88    18665.65    114.12 o 
   5   2   0     1019.30      810.03     15.61 o 
   6   2   0       25.60       39.00      7.06 o 
   7   2   0     1981.32     1986.25     25.53 o 
   8   2   0        1.01        7.45      2.66 o 
   9   2   0     2250.76     2229.23     23.37 o 
  10   2   0       26.80       29.21      4.59 o 
  11   2   0      476.55      468.52     19.46 o 
  12   2   0     3977.12     3890.45     65.87 o 
  13   2   0      464.08      475.27     28.26 o 
  14   2   0      556.58      523.59     20.14 o 
  15   2   0       29.98       16.77      5.02 o 
  16   2   0       25.50       23.43     27.55 o 
   1   3   0     3092.48     2496.63     21.15 o 
   2   3   0      105.86       95.42      8.25 o 
   3   3   0     1254.87     1490.87     19.96 o 
   4   3   0     3080.05     3318.45     28.01 o 
   5   3   0      842.82     1096.58     11.34 o 
   6   3   0        5.73        7.73      2.60 o 
   7   3   0     3537.69     3798.62     28.04 o 
   8   3   0       32.08       47.15      7.86 o 
   9   3   0      511.75      551.11     14.83 o 
  10   3   0      409.49      364.13     15.41 o 
  11   3   0      411.55      387.13     12.17 o 
  12   3   0      136.01      153.28     25.65 o 
  13   3   0      305.29      296.64     33.48 o 
  14   3   0      104.08       90.28     19.41 o 
  15   3   0        2.27       14.74      9.97 o 
  16   3   0        8.43       10.53      9.96 o 
  17   3   0        8.32       14.27     12.57 o 
   0   4   0    11379.40    11178.50     54.69 o 
   1   4   0     6491.67     6812.28     35.11 o 
   2   4   0       56.90       69.49      8.07 o 
   3   4   0      334.84      313.82      8.38 o 
   4   4   0      546.82      634.97     12.50 o 
   5   4   0     2528.80     2653.60     26.54 o 
   6   4   0      830.07      823.60     12.81 o 
   7   4   0       25.06       40.94      5.56 o 
   8   4   0       31.66       24.99      4.80 o 
   9   4   0      578.50      513.15     12.80 o 
  10   4   0      623.96      643.17     15.08 o 
  11   4   0       18.17       18.41      6.44 o 
  12   4   0      165.36      157.57     26.61 o 
  13   4   0       38.14       42.96      8.71 o 
  14   4   0       16.49       20.34      6.09 o 
  15   4   0        6.48        4.95      7.74 o 
  16   4   0        9.18       14.05      8.35 o 
  17   4   0      109.14       80.34     28.45 o 
   1   5   0     3784.37     3510.53     24.51 o 
   2   5   0       31.39       25.91      4.28 o 
   3   5   0       15.97       14.82      3.70 o 
   4   5   0    13477.66    14567.73     77.02 o 
   5   5   0       66.95       50.66      6.47 o 
   6   5   0       13.49       17.53      3.66 o 
   7   5   0       44.93       36.79      5.58 o 
   8   5   0      431.17      385.64     18.84 o 
   9   5   0      404.63      448.44     12.36 o 
  10   5   0       66.08       55.66      9.15 o 
  11   5   0       71.75       72.37     13.97 o 
  12   5   0      243.51      225.96     31.51 o 
  13   5   0       44.50       32.21      7.21 o 
  14   5   0       30.81       37.94     10.08 o 
  15   5   0        5.19       27.88     24.74 o 
  16   5   0        1.36       19.95     20.85 o 
   0   6   0     2275.79     2389.31    126.16 o 
   1   6   0     4687.42     4831.10     46.18 o 
   2   6   0       16.32       15.59      4.37 o 
   3   6   0     2505.57     2712.45     72.34 o 
   4   6   0       83.83       83.74      9.47 o 
   5   6   0     3802.67     3770.00     37.72 o 
   6   6   0       18.69       17.34      3.29 o 
   7   6   0      280.56      238.64     17.05 o 
   8   6   0      604.40      625.99     19.84 o 
   9   6   0     1248.20     1264.31     21.62 o 
  10   6   0     2039.31     2120.07     41.77 o 
  11   6   0       41.74       31.37      5.97 o 
  12   6   0      434.19      435.74     25.33 o 
  13   6   0      639.93      693.54     24.84 o 
  14   6   0       44.30       27.74      9.51 o 
  15   6   0       24.20       26.67     14.09 o 
  16   6   0        3.69       15.22     10.83 o 
   1   7   0     3111.16     3053.41     39.31 o 
   2   7   0      331.66      331.31     13.47 o 
   3   7   0     1130.87     1092.29     19.27 o 
   4   7   0      732.27      736.17     18.72 o 
   5   7   0     1656.44     1635.48     24.78 o 
   6   7   0      186.37      191.31     16.54 o 
   7   7   0      658.30      631.46     16.97 o 
   8   7   0     1536.45     1399.19     28.43 o 
   9   7   0      312.00      306.85     22.46 o 
  10   7   0      166.79      166.80     25.62 o 
  11   7   0       44.20       42.81     10.11 o 
  12   7   0      188.60      142.76     25.00 o 
  13   7   0      121.48      151.63     31.23 o 
  14   7   0       20.88       29.63     10.95 o 
  15   7   0        2.50        8.23      4.62 o 
   0   8   0    11030.94    10937.87    177.92 o 
   1   8   0      648.08      655.99     15.98 o 
   2   8   0        3.88       13.78      4.98 o 
   3   8   0      720.04      754.40     16.24 o 
   4   8   0       48.26       45.19      6.61 o 
   5   8   0      413.87      433.41     17.68 o 
   6   8   0       78.16       85.19     12.92 o 
   7   8   0        0.70       12.94      5.76 o 
   8   8   0       45.80       28.83      9.44 o 
   9   8   0        1.15        0.90      7.22 o 
  10   8   0      156.89      163.97     20.35 o 
  11   8   0       23.65       23.44     10.50 o 
  12   8   0      423.83      447.37     32.70 o 
  13   8   0       62.10       53.44     21.12 o 
   1   9   0      274.30      250.63     17.97 o 
   2   9   0        4.69       14.15      5.49 o 
   3   9   0      296.25      319.77     23.75 o 
   4   9   0     3561.47     3627.58     47.07 o 
   5   9   0       23.45       36.74      8.34 o 
   6   9   0       16.71        7.92      6.06 o 
   7   9   0        0.95        3.97      7.72 o 
   8   9   0      326.09      333.28     56.33 o 
   9   9   0      604.96      571.67     33.19 o 
  10   9   0        1.52        7.65      8.71 o 
  11   9   0        2.16       13.29      9.77 o 
  12   9   0      161.21      135.21     38.31 o 
   0  10   0     2006.64     2112.04     36.47 o 
   1  10   0       53.19       68.43     10.18 o 
   2  10   0        3.19       10.16      6.90 o 
   3  10   0      157.38      149.23     21.35 o 
   4  10   0      269.67      288.55     20.31 o 
   5  10   0       60.11       45.15      9.05 o 
   6  10   0       31.15       29.90      6.45 o 
   7  10   0       57.44       50.35     10.93 o 
   8  10   0      195.79      153.75     30.64 o 
   9  10   0      252.85      196.71     46.86 o 
  10  10   0       10.95       21.44      9.66 o 
   1  11   0      688.57      668.39     19.51 o 
   2  11   0      365.69      375.05     18.61 o 
   3  11   0        7.57       13.18      6.65 o 
   4  11   0      227.17      239.81     33.67 o 
   5  11   0      430.76      404.57     18.02 o 
   6  11   0       14.88       17.51      8.89 o 
   7  11   0       42.38       58.37     17.26 o 
   0  12   0      113.75       88.41     50.91 o 
   1  12   0       13.70       16.07      9.38 o 
   2   0   1     4183.52     4086.08     81.50 o 
   4   0   1     8486.48     9827.38    169.46 o 
   6   0   1     5258.11     5284.46     30.27 o 
   8   0   1     4597.49     4704.99     41.40 o 
  10   0   1     2600.62     2576.71     44.87 o 
  12   0   1     2419.59     2267.29    136.40 o 
  14   0   1      343.96      360.54     28.95 o 
  16   0   1      345.04      251.86    100.22 o 
   0   1   1       29.31       37.49      2.70 o 
   1   1   1     7732.13     7908.29     88.51 o 
   2   1   1     1781.35     1782.96     11.84 o 
   3   1   1       48.00       65.30      3.85 o 
   4   1   1    31674.96    33700.20    313.04 o 
   5   1   1     6920.97     7318.11     85.37 o 
   6   1   1      475.66      472.96     10.00 o 
   7   1   1     1201.32     1273.49     24.16 o 
   8   1   1     2841.16     2491.62     56.65 o 
   9   1   1      169.65      183.71     11.82 o 
  10   1   1     1600.46     1613.29     23.69 o 
  11   1   1      373.67      357.55     10.11 o 
  12   1   1     1476.19     1563.84     38.49 o 
  13   1   1      249.93      261.49     26.72 o 
  14   1   1     1510.96     1385.76     30.60 o 
  15   1   1      125.92      135.51     24.70 o 
  16   1   1       67.14       43.11     14.43 o 
   1   2   1    14957.36    16491.75    122.08 o 
   2   2   1    11083.28    11320.13    118.46 o 
   3   2   1     2832.58     2548.92     18.57 o 
   4   2   1     3095.26     2874.69     20.62 o 
   5   2   1    13863.11    13907.21     58.94 o 
   6   2   1     1104.64     1147.70     27.39 o 
   7   2   1     7094.36     7172.12     72.37 o 
   8   2   1      148.38      178.34     12.43 o 
   9   2   1     9819.30    10108.44     60.66 o 
  10   2   1      860.39      866.55     13.72 o 
  11   2   1     8444.01     8721.54    107.47 o 
  12   2   1     1285.29     1264.42     23.10 o 
  13   2   1     3814.38     3878.00     53.24 o 
  14   2   1      728.40      777.24     24.94 o 
  15   2   1      442.80      464.68     20.94 o 
  16   2   1      183.40      114.71     40.41 o 
  17   2   1       90.78       93.27     52.62 o 
   0   3   1    10062.71     9772.17     73.67 o 
   1   3   1      880.61      753.82     12.52 o 
   2   3   1     1807.41     1766.36     18.99 o 
   3   3   1     3765.05     4289.41     33.08 o 
   4   3   1      250.06      227.64      6.29 o 
   5   3   1     1761.53     1813.07     16.96 o 
   6   3   1     2141.68     2111.57     23.30 o 
   7   3   1     4555.80     4990.50     36.37 o 
   8   3   1       27.22       40.50      6.74 o 
   9   3   1      218.29      225.84     11.02 o 
  10   3   1     1393.28     1357.99     18.83 o 
  11   3   1     6539.80     6808.87     56.19 o 
  12   3   1      146.31      135.89     17.73 o 
  13   3   1      694.84      652.07     27.87 o 
  14   3   1       84.96       73.85     16.27 o 
  15   3   1       85.57       69.73     16.33 o 
  16   3   1      236.01      171.06     43.03 o 
  17   3   1      770.87      729.47     37.93 o 
   1   4   1     6441.80     6690.19     36.57 o 
   2   4   1       17.23       18.06      2.93 o 
   3   4   1      792.99      765.91     13.66 o 
   4   4   1      198.84      222.48      6.78 o 
   5   4   1      578.20      583.98      9.75 o 
   6   4   1     1731.19     1677.77     27.30 o 
   7   4   1      401.01      441.73      9.18 o 
   8   4   1     2549.98     2652.30     33.07 o 
   9   4   1      159.65      143.40     18.80 o 
  10   4   1     1682.73     1657.94     28.66 o 
  11   4   1     3277.25     3195.42     46.11 o 
  12   4   1        0.65       11.41      5.44 o 
  13   4   1       12.81       19.19      5.94 o 
  14   4   1       45.81       40.09     11.61 o 
  15   4   1       97.48       83.25     21.77 o 
  16   4   1       34.43       35.59     12.35 o 
  17   4   1       58.27       39.87     13.89 o 
   0   5   1      169.44      160.65     13.56 o 
   1   5   1     1804.74     2028.97     32.79 o 
   2   5   1      339.12      291.96      9.50 o 
   3   5   1      118.03      159.88     16.07 o 
   4   5   1      590.80      582.70     11.09 o 
   5   5   1      842.78      745.74     12.32 o 
   6   5   1      839.72      764.64     13.78 o 
   7   5   1      109.14      112.65     11.91 o 
   8   5   1        6.85       12.07      3.99 o 
   9   5   1      203.94      202.97     23.96 o 
  10   5   1      303.69      268.80     22.34 o 
  11   5   1      579.26      573.53     15.64 o 
  12   5   1      158.24      140.54     28.73 o 
  13   5   1      186.06      163.14     26.81 o 
  14   5   1      115.94      107.59     32.45 o 
  15   5   1      253.12      203.59     67.53 o 
  16   5   1       33.67       24.91     14.08 o 
   1   6   1     1704.97     1705.98     21.37 o 
   2   6   1      553.96      523.28     12.01 o 
   3   6   1     2618.97     2736.68     41.27 o 
   4   6   1       62.56       54.43      6.84 o 
   5   6   1     1565.97     1419.52     35.30 o 
   6   6   1      348.38      316.60     13.89 o 
   7   6   1      990.88      960.44     20.57 o 
   8   6   1      630.04      659.34     16.54 o 
   9   6   1     1583.98     1674.85     25.93 o 
  10   6   1     2738.86     2699.17     49.84 o 
  11   6   1     1522.45     1459.47     38.95 o 
  12   6   1      232.93      226.29     21.01 o 
  13   6   1        1.22        6.82      7.18 o 
  14   6   1      113.91      102.15     18.36 o 
  15   6   1     1143.62     1360.01     89.46 o 
  16   6   1       67.36       86.45     32.01 o 
   0   7   1       45.12       56.63     11.94 o 
   1   7   1      898.34      867.69     16.09 o 
   2   7   1       51.68       66.37      9.35 o 
   3   7   1      743.22      713.84     11.69 o 
   4   7   1      173.21      162.08     12.79 o 
   5   7   1      253.50      239.19     12.70 o 
   6   7   1        2.13        6.54      4.62 o 
   7   7   1      897.20      834.47     18.48 o 
   8   7   1      239.12      261.65     27.96 o 
   9   7   1     2659.88     2571.28     49.63 o 
  10   7   1       59.18       60.37     10.79 o 
  11   7   1      176.25      323.54     68.95 o 
  12   7   1       45.16       55.71     13.38 o 
  13   7   1      587.92      583.34     39.63 o 
  14   7   1       17.56       32.38     17.46 o 
  15   7   1       11.53        5.26     10.86 o 
   1   8   1      615.27      594.07     16.51 o 
   2   8   1      622.15      637.99     15.89 o 
   3   8   1      830.99      822.50     16.12 o 
   4   8   1     1807.32     1884.54     27.56 o 
   5   8   1      756.59      675.61     14.46 o 
   6   8   1      214.36      242.58     21.10 o 
   7   8   1      300.70      316.10     34.31 o 
   8   8   1      204.65      205.07     22.73 o 
   9   8   1     1576.93     1602.54     36.45 o 
  10   8   1      473.19      513.41     20.13 o 
  11   8   1        6.04       17.11      6.79 o 
  12   8   1       87.45      104.34     19.85 o 
  13   8   1      206.45      185.80     50.31 o 
   0   9   1       20.09       26.29      6.18 o 
   1   9   1      215.88      218.88     27.46 o 
   2   9   1        9.63       15.80      4.72 o 
   3   9   1      231.03      223.35     16.29 o 
   4   9   1     2473.20     2594.13     35.24 o 
   5   9   1      293.15      288.95     17.63 o 
   6   9   1       72.75       75.17      9.38 o 
   7   9   1      149.10      117.81     17.72 o 
   8   9   1      742.29      844.12     32.44 o 
   9   9   1       26.82       25.12      6.04 o 
  10   9   1      537.15      565.20     26.47 o 
  11   9   1      189.08      161.98     51.18 o 
  12   9   1      140.58      133.04     41.40 o 
   1  10   1      151.74      138.78     20.65 o 
   2  10   1      136.32      132.18     23.20 o 
   3  10   1      649.34      666.53     16.57 o 
   4  10   1      402.94      339.90     21.52 o 
   5  10   1       85.41       89.89     14.98 o 
   6  10   1        2.34        7.05      5.17 o 
   7  10   1       57.80       56.12     13.02 o 
   8  10   1       77.74       64.59     16.75 o 
   9  10   1      300.15      197.15     56.23 o 
  10  10   1      209.51      184.98     49.06 o 
   0  11   1      150.00      103.50     25.01 o 
   1  11   1       71.46       56.36     12.36 o 
   2  11   1      196.14      174.19     30.29 o 
   3  11   1      202.13      161.31     31.44 o 
   4  11   1       10.88       30.56      8.58 o 
   5  11   1        8.20       23.87     12.31 o 
   6  11   1      353.70      299.93     41.95 o 
   7  11   1      288.20      254.41     54.13 o 
   1  12   1       75.93       69.56     24.82 o 
   0   0   2     5853.28     6219.55     19.12 o 
   2   0   2     3780.71     4056.25     39.86 o 
   4   0   2    37250.86    39418.95    281.93 o 
   6   0   2    16001.62    17191.76    140.00 o 
   8   0   2     3842.10     3692.11     70.03 o 
  10   0   2     1067.25     1049.18     18.30 o 
  12   0   2     5856.73     6134.49    190.92 o 
  14   0   2      966.60     1112.74     64.04 o 
  16   0   2       92.10      108.84     37.30 o 
   1   1   2    11734.88    12086.11     60.23 o 
   2   1   2    10816.67    11739.42     55.82 o 
   3   1   2      846.15      729.06      9.09 o 
   4   1   2     6889.02     6978.13     65.93 o 
   5   1   2     5196.78     4884.16     42.23 o 
   6   1   2     1383.40     1286.48     13.24 o 
   7   1   2     1888.60     1707.16     35.94 o 
   8   1   2     9466.22     9295.64    139.71 o 
   9   1   2      130.57      122.79     13.40 o 
  10   1   2      593.38      605.27     11.36 o 
  11   1   2     1127.95     1124.21     17.64 o 
  12   1   2     1623.76     1718.08     32.46 o 
  13   1   2     1372.61     1338.32     25.22 o 
  14   1   2     1717.97     1635.99     34.57 o 
  15   1   2      559.28      581.12     18.66 o 
  16   1   2       22.39       18.71      5.58 o 
  17   1   2       10.72       12.55     10.64 o 
   0   2   2    15116.00    16116.55    244.36 o 
   1   2   2     3762.82     3632.68     30.19 o 
   2   2   2     1236.29     1094.05     14.07 o 
   3   2   2     3198.85     3302.43     23.31 o 
   4   2   2      470.26      490.17      7.40 o 
   5   2   2     5837.21     6369.02    105.78 o 
   6   2   2     4952.41     4886.57     40.24 o 
   7   2   2      480.77      548.46     11.06 o 
   8   2   2       87.99      117.94     12.99 o 
   9   2   2      523.99      523.59     12.23 o 
  10   2   2     3541.89     3485.37     32.65 o 
  11   2   2      222.56      243.88     16.30 o 
  12   2   2     1417.48     1365.59     22.89 o 
  13   2   2     1498.36     1500.87     37.53 o 
  14   2   2      998.43     1011.45     24.65 o 
  15   2   2      321.07      371.21     46.17 o 
  16   2   2      192.48      153.25     37.76 o 
  17   2   2      350.51      237.22     46.77 o 
   1   3   2     1027.75      941.68     14.34 o 
   2   3   2       35.88       56.55      6.56 o 
   3   3   2     2522.79     2483.03     19.34 o 
   4   3   2      811.59      792.92     11.83 o 
   5   3   2      343.50      254.58      7.94 o 
   6   3   2     1467.97     1400.87     14.23 o 
   7   3   2     1175.64     1159.32     27.98 o 
   8   3   2      349.98      373.39      8.97 o 
   9   3   2      482.17      501.41     10.58 o 
  10   3   2     2028.16     2177.22     27.49 o 
  11   3   2      114.73      111.95     13.79 o 
  12   3   2      396.31      403.05     15.17 o 
  13   3   2     1245.75     1213.76     33.48 o 
  14   3   2      123.00      129.92     23.39 o 
  15   3   2      166.43      130.60     29.43 o 
  16   3   2      213.98      214.21     59.52 o 
  17   3   2       18.24       13.39     10.25 o 
   0   4   2      712.19      701.45     28.47 o 
   1   4   2     4362.64     4780.29     47.21 o 
   2   4   2      214.47      201.40      8.45 o 
   3   4   2     1140.05     1032.37     15.26 o 
   4   4   2     4010.55     3806.47     24.34 o 
   5   4   2     1559.53     1650.47     17.10 o 
   6   4   2      249.33      221.75      6.20 o 
   7   4   2      661.27      763.45     12.52 o 
   8   4   2     1439.73     1295.48     20.30 o 
   9   4   2       52.04       55.78      6.95 o 
  10   4   2     1053.10      948.23     16.71 o 
  11   4   2     1770.41     1723.50     51.83 o 
  12   4   2      156.66      164.68     21.01 o 
  13   4   2      226.41      205.35     30.72 o 
  14   4   2      581.35      557.14     28.43 o 
  15   4   2      991.91     1054.71     57.43 o 
  16   4   2       43.37       54.68     21.18 o 
  17   4   2      509.30      601.99     69.64 o 
   1   5   2      180.44      205.34      9.84 o 
   2   5   2    21944.79    23347.80     71.42 o 
   3   5   2     2026.15     2167.92     18.58 o 
   4   5   2      999.95     1090.79     15.19 o 
   5   5   2      721.65      735.49     12.45 o 
   6   5   2     2817.41     2905.86     26.91 o 
   7   5   2      181.10      146.44     17.85 o 
   8   5   2      182.44      170.20     18.99 o 
   9   5   2       28.68       21.62      5.24 o 
  10   5   2       98.59      111.66     15.84 o 
  11   5   2       49.73       78.94     11.94 o 
  12   5   2     1124.93     1061.92     23.26 o 
  13   5   2       25.43       31.37      7.05 o 
  14   5   2      203.30      207.01     37.84 o 
  15   5   2       27.82       35.98     15.53 o 
  16   5   2       33.82       58.86     16.62 o 
   0   6   2    10914.91    11087.57     61.64 o 
   1   6   2     1038.94      933.06     17.50 o 
   2   6   2     2485.69     2710.04     25.60 o 
   3   6   2     3162.22     3021.96     24.05 o 
   4   6   2     1028.94     1019.10     14.30 o 
   5   6   2     1576.82     1558.22     18.00 o 
   6   6   2      474.42      440.32      8.60 o 
   7   6   2      539.57      494.26     12.82 o 
   8   6   2     1265.18     1170.53     25.42 o 
   9   6   2      234.27      237.54     20.66 o 
  10   6   2      275.74      298.06     20.61 o 
  11   6   2      710.69      732.36     21.11 o 
  12   6   2      307.38      300.52     23.60 o 
  13   6   2       16.50       15.34      8.07 o 
  14   6   2      327.53      314.81     21.70 o 
  15   6   2      147.18      167.23     57.40 o 
  16   6   2      345.19      348.86     33.83 o 
   1   7   2       70.98       70.71      8.12 o 
   2   7   2      740.74      785.16     23.00 o 
   3   7   2      709.19      677.61     17.22 o 
   4   7   2      208.18      213.06     12.52 o 
   5   7   2      154.75      166.01     19.09 o 
   6   7   2      336.27      317.80     11.98 o 
   7   7   2      191.96      207.34     21.25 o 
   8   7   2      134.29      134.64     14.36 o 
   9   7   2      255.83      276.52     33.14 o 
  10   7   2      115.03      128.43     17.13 o 
  11   7   2      490.37      476.64     20.72 o 
  12   7   2      256.01      261.80     40.59 o 
  13   7   2       41.20       82.17     32.30 o 
  14   7   2       27.85       23.29     10.99 o 
  15   7   2       16.58        9.14      9.04 o 
   0   8   2     2586.41     2507.23     43.35 o 
   1   8   2       47.40       50.17      7.35 o 
   2   8   2     1584.62     1581.95     24.08 o 
   3   8   2       14.61       14.97      4.31 o 
   4   8   2       30.82       32.74      6.28 o 
   5   8   2      858.43      770.76     14.56 o 
   6   8   2      557.55      505.72     16.29 o 
   7   8   2      261.97      280.66     17.88 o 
   8   8   2      554.73      519.29     27.10 o 
   9   8   2      511.33      528.37     26.69 o 
  10   8   2      329.25      340.33     26.60 o 
  11   8   2       46.24       49.37     14.22 o 
  12   8   2       75.03       69.48     14.83 o 
  13   8   2      136.93      124.01     32.92 o 
   1   9   2      852.23      845.97     18.97 o 
   2   9   2      370.41      355.10     16.66 o 
   3   9   2       90.88       97.46     11.83 o 
   4   9   2      781.19      746.57     17.24 o 
   5   9   2      627.38      608.39     21.11 o 
   6   9   2      105.56      110.20     15.82 o 
   7   9   2      279.42      279.29     35.66 o 
   8   9   2      397.87      428.71     21.65 o 
   9   9   2       78.76       75.28     15.27 o 
  10   9   2     1203.95     1271.51     27.84 o 
  11   9   2       35.76       43.33     10.46 o 
  12   9   2        3.77       15.18      7.84 o 
   0  10   2      105.42      114.56     26.36 o 
   1  10   2      258.81      254.16     21.74 o 
   2  10   2       88.30       67.31     12.29 o 
   3  10   2     1135.41     1195.67     23.64 o 
   4  10   2      261.07      261.39     34.08 o 
   5  10   2      116.27      116.89     18.40 o 
   6  10   2      169.46      183.42     28.34 o 
   7  10   2        0.54       14.85      7.00 o 
   8  10   2      267.04      247.49     27.59 o 
   9  10   2      196.75      133.08     34.68 o 
  10  10   2      272.06      346.30     23.62 o 
   1  11   2      274.99      267.46     24.94 o 
   2  11   2      104.75       82.87     16.99 o 
   3  11   2      658.12      660.46     20.47 o 
   4  11   2       35.79       39.01      9.45 o 
   5  11   2      396.30      436.93     37.53 o 
   6  11   2       85.22       86.62     17.89 o 
   7  11   2      586.94      579.06     36.51 o 
   0  12   2      169.81      120.45     94.23 o 
   2   0   3     2833.58     2516.14     26.29 o 
   4   0   3     3827.94     3574.74     37.30 o 
   6   0   3     4032.62     4849.99     44.53 o 
   8   0   3     2376.78     2287.52     19.48 o 
  10   0   3      431.78      461.64     22.80 o 
  12   0   3     2705.67     2807.73    105.89 o 
  14   0   3      920.14     1040.41     36.29 o 
  16   0   3       74.27       96.14     31.91 o 
   0   1   3      191.40      182.26      4.61 o 
   1   1   3    11960.03    12876.19    105.04 o 
   2   1   3    10292.03    11103.45     88.38 o 
   3   1   3      943.45      724.71      9.35 o 
   4   1   3     1220.10     1224.11     14.44 o 
   5   1   3     2357.33     2284.55     16.23 o 
   6   1   3    12485.12    14096.25     78.97 o 
   7   1   3     8029.15     8118.68     44.70 o 
   8   1   3     5164.41     5474.77     72.64 o 
   9   1   3     1037.25      899.58     23.49 o 
  10   1   3      426.32      397.21     14.73 o 
  11   1   3       27.64       37.39      5.33 o 
  12   1   3      193.22      220.52     32.26 o 
  13   1   3     2821.18     2865.54     51.76 o 
  14   1   3      670.62      605.53     44.07 o 
  15   1   3       83.87       83.02     17.87 o 
  16   1   3       79.99       74.01     20.48 o 
  17   1   3       17.24       25.79     12.36 o 
   1   2   3     7349.97     8037.43     29.51 o 
   2   2   3      912.36      913.33     11.47 o 
   3   2   3     2087.56     2082.23     22.76 o 
   4   2   3      475.39      466.34      6.78 o 
   5   2   3     3943.71     3948.94     49.65 o 
   6   2   3     2581.91     2548.25     20.88 o 
   7   2   3     5100.90     4497.85     44.43 o 
   8   2   3     1054.55     1166.14     16.92 o 
   9   2   3      956.55      970.78     16.56 o 
  10   2   3      960.00      910.77     18.16 o 
  11   2   3      109.11      120.65     13.94 o 
  12   2   3     2217.52     1980.30     29.47 o 
  13   2   3     1069.74      975.32     27.82 o 
  14   2   3      354.45      344.63     43.54 o 
  15   2   3       49.75       51.59      8.85 o 
  16   2   3       52.36       47.92     10.58 o 
  17   2   3       78.78       59.42     20.16 o 
  18   2   3        1.66        7.11      7.83 o 
   0   3   3     1686.53     2331.60     24.19 o 
   1   3   3      343.68      269.62      5.93 o 
   2   3   3     9503.31     9157.68    131.43 o 
   3   3   3     2840.99     2615.31     20.25 o 
   4   3   3    15073.71    15928.06    117.68 o 
   5   3   3       62.11       63.73      5.35 o 
   6   3   3     3119.93     3230.95     37.74 o 
   7   3   3    10835.51    11008.24    116.83 o 
   8   3   3      946.79      936.80     15.40 o 
   9   3   3     3330.05     3457.83     29.28 o 
  10   3   3     2227.27     2243.67     28.22 o 
  11   3   3      327.64      333.17     16.12 o 
  12   3   3     1039.38     1044.99     17.63 o 
  13   3   3      301.30      255.31     31.18 o 
  14   3   3      155.27      152.52     31.90 o 
  15   3   3     1214.80     1356.78     40.59 o 
  16   3   3      294.74      305.60     60.09 o 
  17   3   3       27.32       12.87     12.28 o 
   1   4   3     3033.00     3178.05     27.08 o 
   2   4   3    18675.79    19042.29     73.31 o 
   3   4   3     2376.75     2508.16     22.90 o 
   4   4   3     1275.96     1457.15     15.57 o 
   5   4   3     4477.11     4690.62     36.92 o 
   6   4   3     4584.89     4317.47     26.67 o 
   7   4   3     2498.26     2401.51     27.10 o 
   8   4   3      261.54      259.72     10.89 o 
   9   4   3     1113.53     1130.91     18.04 o 
  10   4   3      108.93      102.98     12.00 o 
  11   4   3        0.64       11.23      4.95 o 
  12   4   3      260.25      237.59     15.30 o 
  13   4   3     1233.47     1267.57     25.96 o 
  14   4   3     1102.22     1191.39     44.61 o 
  15   4   3       23.89       20.59     10.06 o 
  16   4   3       71.09       75.91     27.02 o 
  17   4   3        7.72       15.81      9.71 o 
   0   5   3     6169.84     6338.33     82.08 o 
   1   5   3       71.22       50.72      5.73 o 
   2   5   3      807.48      814.79     12.63 o 
   3   5   3      737.84      716.83     12.86 o 
   4   5   3     6204.21     6680.17     54.56 o 
   5   5   3     2271.14     2383.24     20.81 o 
   6   5   3     4512.02     4925.26     38.24 o 
   7   5   3      730.23      689.23     12.53 o 
   8   5   3      437.20      430.80     13.02 o 
   9   5   3     1647.67     1533.63     23.01 o 
  10   5   3      419.08      452.11     15.15 o 
  11   5   3       18.15       29.69      6.84 o 
  12   5   3      745.93      745.93     27.55 o 
  13   5   3      102.07      101.93     20.36 o 
  14   5   3      178.55      144.27     30.12 o 
  15   5   3       31.18       37.23     15.94 o 
  16   5   3        6.44       11.50      8.36 o 
   1   6   3      742.49      777.76     13.61 o 
   2   6   3     1915.25     1912.78     19.19 o 
   3   6   3     2423.53     2551.57     22.74 o 
   4   6   3      419.69      415.19      9.23 o 
   5   6   3      300.88      304.58      9.57 o 
   6   6   3     2336.90     2323.37     41.14 o 
   7   6   3     1520.57     1422.83     24.25 o 
   8   6   3      361.64      363.94     11.90 o 
   9   6   3      313.57      361.06     38.66 o 
  10   6   3      564.39      505.89     21.18 o 
  11   6   3       27.77       34.15      7.63 o 
  12   6   3      227.34      233.69     19.53 o 
  13   6   3       69.59       69.48     13.94 o 
  14   6   3      203.07      474.87    151.38 o 
  15   6   3       63.60       64.66     19.93 o 
  16   6   3      313.45      247.55     80.99 o 
   0   7   3      253.67      206.32     23.85 o 
   1   7   3      549.43      551.74     10.01 o 
   2   7   3       55.94       57.34      6.37 o 
   3   7   3     2596.22     2524.13     29.97 o 
   4   7   3      345.59      321.13     10.58 o 
   5   7   3      763.83      756.25     13.83 o 
   6   7   3      127.17      110.18     12.08 o 
   7   7   3      802.75      778.84     15.02 o 
   8   7   3      992.28      942.66     26.27 o 
   9   7   3      436.62      383.53     18.71 o 
  10   7   3       26.99       27.26      6.72 o 
  11   7   3       25.91       30.11      6.73 o 
  12   7   3      154.22      124.81     35.09 o 
  13   7   3      103.02       56.21     18.76 o 
  14   7   3       95.21       78.93     21.63 o 
  15   7   3       88.12       75.33     24.87 o 
   1   8   3      610.81      639.45     14.71 o 
   2   8   3     3400.89     3497.95     39.99 o 
   3   8   3      209.04      228.57     23.73 o 
   4   8   3     1234.13     1213.87     19.25 o 
   5   8   3      819.76      825.81     16.24 o 
   6   8   3      417.10      439.48     18.93 o 
   7   8   3      213.83      233.88     20.53 o 
   8   8   3       71.30       75.35      9.70 o 
   9   8   3      259.75      210.11     30.66 o 
  10   8   3       73.18       72.16     12.83 o 
  11   8   3       97.44       86.05     21.78 o 
  12   8   3      119.27      137.69     30.04 o 
  13   8   3      119.17       92.80     27.25 o 
   0   9   3      233.53      246.00     32.16 o 
   1   9   3     1125.14     1214.30     20.77 o 
   2   9   3      175.76      183.61     15.24 o 
   3   9   3      135.61      139.71     18.39 o 
   4   9   3     1076.39     1059.70     18.33 o 
   5   9   3      231.00      217.53     17.75 o 
   6   9   3        8.83       19.44      5.84 o 
   7   9   3       59.93       57.79     16.87 o 
   8   9   3      357.01      368.44     27.98 o 
   9   9   3       15.35       14.83      6.39 o 
  10   9   3      262.01      241.62     36.64 o 
  11   9   3      243.09      208.12     29.21 o 
  12   9   3      140.27      114.26     32.17 o 
   1  10   3      142.69      153.20     19.67 o 
   2  10   3      237.57      262.09     18.86 o 
   3  10   3       10.04       14.31      6.07 o 
   4  10   3       90.12       84.34     14.37 o 
   5  10   3      437.28      431.72     20.09 o 
   6  10   3      114.31      112.97     23.22 o 
   7  10   3      386.21      437.66     28.37 o 
   8  10   3      234.16      199.25     32.97 o 
   9  10   3      123.89      106.43     26.36 o 
  10  10   3       79.59       53.86     16.67 o 
   0  11   3      383.14      384.97     22.85 o 
   1  11   3      178.51      158.68     33.00 o 
   2  11   3       97.89       92.81     15.73 o 
   3  11   3      530.50      567.94     21.74 o 
   4  11   3      142.05      120.76     21.12 o 
   5  11   3      803.70      854.55     24.45 o 
   6  11   3       47.57       47.23     12.43 o 
   7  11   3       23.40       34.78     12.66 o 
   0   0   4    15496.32    16020.06     85.32 o 
   2   0   4     4153.15     3739.39     38.08 o 
   4   0   4    22395.85    23787.23    273.03 o 
   6   0   4     3930.73     4507.82     75.57 o 
   8   0   4     2719.48     2664.47     35.83 o 
  10   0   4     1638.88     1681.39     21.40 o 
  12   0   4      381.56      367.86     28.57 o 
  14   0   4      130.77      139.50     34.94 o 
  16   0   4      223.95      217.46     45.38 o 
  18   0   4      125.72       55.47     28.82 o 
   1   1   4    13731.54    14350.89    143.57 o 
   2   1   4    52761.75    58951.52    205.43 o 
   3   1   4       46.21       45.54      4.50 o 
   4   1   4     2268.66     2391.63     16.55 o 
   5   1   4     4749.65     4563.96     30.43 o 
   6   1   4     3513.79     3480.92     29.37 o 
   7   1   4     1961.71     2005.54     18.93 o 
   8   1   4      604.92      640.44      8.86 o 
   9   1   4       29.76       26.00      2.72 o 
  10   1   4      643.47      578.92     11.18 o 
  11   1   4       72.50       79.76     10.43 o 
  12   1   4     1868.48     1888.80     35.12 o 
  13   1   4      393.55      355.25     28.12 o 
  14   1   4      144.71      160.89     20.74 o 
  15   1   4     1738.98     1801.80     48.26 o 
  16   1   4      308.17      350.42     37.18 o 
  17   1   4      203.16      160.12     38.23 o 
   0   2   4     7878.04     7750.42     89.18 o 
   1   2   4     8014.54     8313.56     43.97 o 
   2   2   4     5971.19     5931.66     26.63 o 
   3   2   4     4070.37     3435.04     34.15 o 
   4   2   4      314.38      323.68      6.07 o 
   5   2   4    17081.65    18641.75    156.51 o 
   6   2   4      298.87      313.50      5.53 o 
   7   2   4     1046.60     1006.72     13.34 o 
   8   2   4     1289.57     1249.34     32.15 o 
   9   2   4      534.07      532.11     12.33 o 
  10   2   4       27.42       27.54      4.90 o 
  11   2   4     3917.03     4007.74     53.28 o 
  12   2   4      506.08      486.05     12.10 o 
  13   2   4      153.75      160.37     20.98 o 
  14   2   4      193.60      159.66     24.67 o 
  15   2   4       17.30       27.26      7.89 o 
  16   2   4      200.40      148.29     30.02 o 
  17   2   4      220.74      188.85     45.50 o 
  18   2   4       36.28       35.22     20.64 o 
   1   3   4     3383.66     3562.00     51.79 o 
   2   3   4     4768.77     4746.86     70.37 o 
   3   3   4      976.25     1062.52     13.88 o 
   4   3   4     1772.90     1727.28     35.97 o 
   5   3   4      516.38      541.33      8.85 o 
   6   3   4      415.57      427.64      8.08 o 
   7   3   4       70.08       72.76      5.01 o 
   8   3   4      695.44      676.69     12.31 o 
   9   3   4      251.35      240.56     11.23 o 
  10   3   4     4909.22     4839.38     52.75 o 
  11   3   4      478.17      478.66     12.36 o 
  12   3   4      632.00      602.82     30.01 o 
  13   3   4      236.87      223.84     43.86 o 
  14   3   4      430.55      476.52     26.24 o 
  15   3   4     1640.49     1715.36     34.31 o 
  16   3   4      368.52      425.97     33.97 o 
  17   3   4      185.05      135.68     42.29 o 
   0   4   4    25729.03    28873.44    260.76 o 
   1   4   4     1416.19     1457.88     17.46 o 
   2   4   4    11532.75    12612.86     65.21 o 
   3   4   4     1813.73     1981.11     23.11 o 
   4   4   4      846.65      983.49     14.64 o 
   5   4   4     1012.87     1087.24     13.88 o 
   6   4   4       61.70       63.71      6.45 o 
   7   4   4     1385.04     1359.42     12.37 o 
   8   4   4      685.86      684.50     12.73 o 
   9   4   4      205.61      177.65     12.19 o 
  10   4   4       87.98       93.34     14.98 o 
  11   4   4      798.19      766.55     17.57 o 
  12   4   4      115.36      105.90     18.70 o 
  13   4   4       20.14       26.87      8.71 o 
  14   4   4      364.07      397.39     78.16 o 
  15   4   4        8.76        9.15     10.16 o 
  16   4   4       41.01       57.99     13.95 o 
  17   4   4       55.04       62.37     20.10 o 
   1   5   4      200.56      210.67      6.89 o 
   2   5   4      686.17      529.28      9.35 o 
   3   5   4       22.01       22.81      3.21 o 
   4   5   4     1841.75     1779.84     19.31 o 
   5   5   4     1345.75     1365.11     18.24 o 
   6   5   4     2362.17     2194.81     19.60 o 
   7   5   4       65.96       62.35      6.77 o 
   8   5   4      172.67      167.28     16.55 o 
   9   5   4      242.87      244.19     28.28 o 
  10   5   4     1898.87     1896.49     34.18 o 
  11   5   4        1.68        8.03      5.82 o 
  12   5   4      152.15      184.10     28.85 o 
  13   5   4      210.30      274.19     20.91 o 
  14   5   4       30.24       29.12      8.19 o 
  15   5   4      413.34      423.57     35.86 o 
  16   5   4       72.78       65.33     39.39 o 
   0   6   4     3596.61     3981.58    106.99 o 
   1   6   4     2553.56     2457.87     20.07 o 
   2   6   4       95.45      121.03     11.25 o 
   3   6   4     1891.61     1721.22     15.97 o 
   4   6   4     3126.81     2979.74    101.13 o 
   5   6   4       26.79       24.02      3.60 o 
   6   6   4       46.43       39.41      5.32 o 
   7   6   4     1662.86     1601.63     25.32 o 
   8   6   4      907.09      854.43     17.38 o 
   9   6   4      896.33      857.56     18.92 o 
  10   6   4     1508.94     1444.93     31.87 o 
  11   6   4      197.42      242.57     31.93 o 
  12   6   4       64.72       59.67     12.01 o 
  13   6   4       80.38       67.15     14.68 o 
  14   6   4       77.14       71.50     17.53 o 
  15   6   4       24.35       47.72     13.60 o 
   1   7   4     1081.77     1130.51     22.20 o 
   2   7   4      695.03      703.25     12.47 o 
   3   7   4      644.04      621.66     11.17 o 
   4   7   4      341.22      385.84     11.68 o 
   5   7   4     1747.02     1712.01     30.44 o 
   6   7   4      302.23      283.40      9.86 o 
   7   7   4      133.85      142.58     15.76 o 
   8   7   4      360.22      345.85     39.07 o 
   9   7   4     2473.24     2483.15     43.07 o 
  10   7   4      608.90      673.54     30.11 o 
  11   7   4      807.93      790.75     26.65 o 
  12   7   4      108.99      103.76     19.76 o 
  13   7   4      172.22      152.81     38.25 o 
  14   7   4      166.24      121.97     36.35 o 
   0   8   4      221.67      221.98     29.29 o 
   1   8   4     1283.15     1214.70     18.41 o 
   2   8   4     1553.37     1512.55     22.21 o 
   3   8   4      124.55      103.90      9.94 o 
   4   8   4      915.58      903.79     14.65 o 
   5   8   4      202.77      174.99     10.13 o 
   6   8   4       13.12        7.89      5.54 o 
   7   8   4        2.89       11.19      5.53 o 
   8   8   4       62.50       60.33      9.88 o 
   9   8   4       59.38       58.26     12.30 o 
  10   8   4       92.61       90.30     19.24 o 
  11   8   4       38.54       39.88      9.94 o 
  12   8   4       27.79       36.48      9.34 o 
  13   8   4      137.46      106.61     22.71 o 
   1   9   4      438.88      396.15     18.17 o 
   2   9   4      314.74      291.84     18.23 o 
   3   9   4       22.60       21.05      5.60 o 
   4   9   4       22.37       25.81      5.46 o 
   5   9   4       19.68       16.41      4.65 o 
   6   9   4      666.99      660.24     22.37 o 
   7   9   4      501.38      460.34     22.92 o 
   8   9   4     1341.98     1395.17     29.20 o 
   9   9   4      387.50      369.00     43.47 o 
  10   9   4      232.34      184.42     41.71 o 
  11   9   4        4.00       14.30      6.50 o 
  12   9   4      511.78      573.43     38.70 o 
   0  10   4      170.65      145.05     26.81 o 
   1  10   4      210.64      200.31     21.37 o 
   2  10   4       11.00       15.74      5.05 o 
   3  10   4     1308.62     1292.30     18.91 o 
   4  10   4      135.36      144.51     14.49 o 
   5  10   4      146.28      167.39     21.59 o 
   6  10   4       67.42       62.62     12.63 o 
   7  10   4     1453.69     1550.07     39.01 o 
   8  10   4       22.82       28.99     11.64 o 
   9  10   4        2.25       10.00      8.07 o 
  10  10   4      189.88      136.52     37.22 o 
   1  11   4      186.86      158.93     17.38 o 
   2  11   4       67.68       63.12     10.26 o 
   3  11   4      183.18      160.07     23.59 o 
   4  11   4        9.63       12.29      8.76 o 
   5  11   4      279.14      252.81     42.48 o 
   6  11   4      127.17      131.01     29.67 o 
   7  11   4       98.05       76.51     17.74 o 
   2   0   5     1668.56     1519.76     25.56 o 
   4   0   5    10092.08    11311.43    159.13 o 
   6   0   5    12274.73    13059.92    180.41 o 
   8   0   5      289.58      331.03      8.92 o 
  10   0   5     5307.64     5173.42     67.27 o 
  12   0   5     1827.35     1700.50     48.17 o 
  14   0   5      129.75      143.61     35.37 o 
  16   0   5       13.84        2.79     12.31 o 
  18   0   5      279.75      236.42     90.48 o 
   0   1   5     3682.62     3127.35     28.69 o 
   1   1   5    21420.38    22809.06    128.41 o 
   2   1   5      256.01      238.21      4.95 o 
   3   1   5      335.72      212.38      4.71 o 
   4   1   5     2319.67     2155.17     16.03 o 
   5   1   5      745.36      696.17      9.49 o 
   6   1   5     6372.08     6243.63     36.18 o 
   7   1   5      775.25      698.17     11.55 o 
   8   1   5       83.14       94.84      8.56 o 
   9   1   5      312.74      320.05      7.38 o 
  10   1   5       36.47       37.80      5.30 o 
  11   1   5     1987.58     1888.30     27.68 o 
  12   1   5      808.16      836.67     20.36 o 
  13   1   5       17.65       27.85      7.56 o 
  14   1   5       45.94       46.52      7.79 o 
  15   1   5      306.70      324.52     40.26 o 
  16   1   5        0.91        4.79      6.28 o 
  17   1   5      249.52      188.39     39.06 o 
  18   1   5       11.69        9.08     11.22 o 
   1   2   5     2058.74     1763.28     13.21 o 
   2   2   5     7272.04     7125.64     23.36 o 
   3   2   5      942.00      942.13     12.04 o 
   4   2   5     3502.27     3575.09     26.90 o 
   5   2   5     2525.29     2330.70     18.64 o 
   6   2   5      920.63      997.74     12.49 o 
   7   2   5     3616.99     3638.92     28.95 o 
   8   2   5     1115.64     1081.72     17.26 o 
   9   2   5      103.88      106.23     13.64 o 
  10   2   5      545.03      492.63     11.48 o 
  11   2   5       13.53       14.96      4.80 o 
  12   2   5      231.62      201.84     18.92 o 
  13   2   5      139.75      168.02     23.88 o 
  14   2   5      425.71      425.46     27.70 o 
  15   2   5       18.72       21.79      5.39 o 
  16   2   5      270.38      228.10     36.37 o 
  17   2   5      192.56      181.70     49.26 o 
  18   2   5      107.11      103.11     29.52 o 
   0   3   5     2767.94     2893.16     33.20 o 
   1   3   5     9675.73     9406.06     41.88 o 
   2   3   5     4938.76     4736.04     86.79 o 
   3   3   5     3440.51     3244.74     23.13 o 
   4   3   5    13856.09    14724.67     92.00 o 
   5   3   5     6939.92     7290.41     32.15 o 
   6   3   5     2861.27     2966.93     16.93 o 
   7   3   5     2401.68     2326.79     13.45 o 
   8   3   5     2406.81     2350.87     45.30 o 
   9   3   5      165.30      135.99     12.53 o 
  10   3   5     2136.96     2171.02     30.20 o 
  11   3   5       45.21       42.17      6.99 o 
  12   3   5      130.83      115.81     17.67 o 
  13   3   5      479.54      481.17     65.34 o 
  14   3   5      956.19      979.58     27.48 o 
  15   3   5      173.76      178.36     31.94 o 
  16   3   5      370.76      339.51     53.05 o 
  17   3   5       73.02       67.29     14.22 o 
   1   4   5      674.73      724.90     13.27 o 
   2   4   5      872.43      774.35     11.83 o 
   3   4   5     1219.85     1386.68     14.46 o 
   4   4   5     5085.79     5523.65     32.14 o 
   5   4   5      678.47      732.07     10.40 o 
   6   4   5     1325.17     1240.99     14.58 o 
   7   4   5      206.62      207.17      8.88 o 
   8   4   5     1844.16     1864.12     26.40 o 
   9   4   5      104.98       98.51     14.10 o 
  10   4   5      550.86      514.11     16.07 o 
  11   4   5      367.93      364.04     15.02 o 
  12   4   5     1183.04     1198.40     28.84 o 
  13   4   5       41.77       26.14      7.50 o 
  14   4   5       79.05       58.41     18.92 o 
  15   4   5       85.44       84.50     24.94 o 
  16   4   5       55.33       39.41     11.69 o 
  17   4   5      102.54       99.48     27.25 o 
   0   5   5    11446.05    12411.39    117.73 o 
   1   5   5      565.56      506.21      9.05 o 
   2   5   5      320.90      332.25      7.59 o 
   3   5   5     1838.71     1723.74     13.45 o 
   4   5   5      174.66      149.39     12.76 o 
   5   5   5       49.92       66.16      6.34 o 
   6   5   5      912.16      861.20     12.14 o 
   7   5   5       84.96       80.80      9.25 o 
   8   5   5      475.24      513.10     11.06 o 
   9   5   5     1994.13     1944.25     34.55 o 
  10   5   5     1904.74     1931.51     29.34 o 
  11   5   5      109.03      131.43     19.17 o 
  12   5   5      181.28      162.38     29.19 o 
  13   5   5      309.94      289.25     37.44 o 
  14   5   5      374.90      413.81     27.19 o 
  15   5   5      221.04      194.53     46.38 o 
  16   5   5       83.39       65.68     19.93 o 
   1   6   5     1537.88     1521.55     15.92 o 
   2   6   5      500.65      571.12     11.89 o 
   3   6   5     1166.81     1221.89     16.39 o 
   4   6   5     3321.98     3260.25     59.90 o 
   5   6   5      667.96      628.01     10.20 o 
   6   6   5      209.55      196.99      8.81 o 
   7   6   5      356.17      346.60     13.16 o 
   8   6   5     1665.45     1617.89     29.03 o 
   9   6   5      498.11      496.87     18.96 o 
  10   6   5       61.19       55.57      8.90 o 
  11   6   5      862.78      864.26     25.44 o 
  12   6   5      494.70      441.49     31.43 o 
  13   6   5       10.95       12.65      4.96 o 
  14   6   5        2.44        4.87      5.66 o 
  15   6   5       10.07       27.88     14.54 o 
   0   7   5      243.94      223.92     29.85 o 
   1   7   5     3046.76     2944.98     46.09 o 
   2   7   5      469.02      451.37      9.42 o 
   3   7   5       91.20      103.71     11.10 o 
   4   7   5       94.93      117.19     12.54 o 
   5   7   5       38.20       42.98      6.37 o 
   6   7   5      978.89      899.38     18.27 o 
   7   7   5      683.95      666.49     20.95 o 
   8   7   5      254.52      262.06     35.38 o 
   9   7   5       89.39       82.92     12.77 o 
  10   7   5      242.04      244.33     42.86 o 
  11   7   5     1199.14     1243.26     34.43 o 
  12   7   5       54.75       60.07     16.50 o 
  13   7   5        8.49       11.17     11.31 o 
  14   7   5      114.71      106.80     29.23 o 
   1   8   5      263.28      262.51     25.12 o 
   2   8   5       24.23       32.96      5.06 o 
   3   8   5      206.70      209.70     22.31 o 
   4   8   5      191.21      163.45     16.46 o 
   5   8   5      124.63      110.99     13.54 o 
   6   8   5     1835.56     1800.40     33.17 o 
   7   8   5      755.56      666.92     26.04 o 
   8   8   5      639.44      674.26     22.59 o 
   9   8   5       41.09       41.42      8.09 o 
  10   8   5      419.92      412.34     29.91 o 
  11   8   5      169.62      138.97     29.48 o 
  12   8   5       90.44      107.69     27.60 o 
  13   8   5       42.04       26.52     15.33 o 
   0   9   5     5374.85     5078.46    323.24 o 
   1   9   5      426.21      446.45     19.06 o 
   2   9   5     1728.69     1715.31     27.50 o 
   3   9   5       19.86       34.87      6.29 o 
   4   9   5      288.73      273.13     32.92 o 
   5   9   5      701.01      712.20     14.84 o 
   6   9   5      808.20      776.62     23.97 o 
   7   9   5      483.90      443.76     19.92 o 
   8   9   5      381.64      422.13     25.25 o 
   9   9   5      130.37      168.80     25.45 o 
  10   9   5      145.61      106.98     28.81 o 
  11   9   5      151.57      128.77     32.89 o 
  12   9   5      292.99      247.65     29.34 o 
   1  10   5      377.66      398.06     16.38 o 
   2  10   5       68.03       67.30      9.66 o 
   3  10   5      863.78      893.68     17.93 o 
   4  10   5       57.54       55.08      7.55 o 
   5  10   5      440.59      511.12     26.74 o 
   6  10   5      165.64      140.78     24.88 o 
   7  10   5      103.52      104.74     22.06 o 
   8  10   5      143.11      140.76     31.73 o 
   9  10   5       13.04       27.93      8.60 o 
  10  10   5      728.99      727.73     56.78 o 
   0  11   5      195.04      132.61     55.77 o 
   1  11   5     1285.91     1358.11     23.06 o 
   2  11   5       62.54       57.88      9.57 o 
   3  11   5      144.98      135.29     17.53 o 
   4  11   5      196.42      207.91     39.88 o 
   5  11   5      626.84      611.51     27.99 o 
   6  11   5      239.57      215.28     26.43 o 
   7  11   5       54.52       53.59     18.19 o 
   0   0   6     8774.97     9419.80    350.86 o 
   2   0   6    79119.93    93181.55    156.74 o 
   4   0   6     7094.71     7796.00     89.35 o 
   6   0   6    20808.71    23981.09    149.57 o 
   8   0   6      892.84      895.74     16.87 o 
  10   0   6     1518.65     1499.89     43.33 o 
  12   0   6     2709.84     2626.26    107.48 o 
  14   0   6       73.77       90.59     15.56 o 
  16   0   6      282.59      188.43     52.59 o 
  18   0   6      111.26       76.77     34.72 o 
   1   1   6    16831.06    18074.82    141.99 o 
   2   1   6    38487.73    43702.24    340.03 o 
   3   1   6     1260.84     1187.22     20.09 o 
   4   1   6     1096.01     1061.90     13.40 o 
   5   1   6      446.08      358.49     11.05 o 
   6   1   6     1181.28     1101.79     10.83 o 
   7   1   6     1772.76     1990.29     19.72 o 
   8   1   6      484.56      533.51      8.84 o 
   9   1   6     4287.68     3997.92     39.49 o 
  10   1   6      123.11      139.99     14.73 o 
  11   1   6       34.03       31.75      4.92 o 
  12   1   6      478.38      442.53     25.28 o 
  13   1   6       26.54       30.67      7.22 o 
  14   1   6       30.04       26.95      6.72 o 
  15   1   6      327.88      349.44     25.83 o 
  16   1   6      170.45      158.29     32.35 o 
  17   1   6      116.85      115.11     22.64 o 
  18   1   6      369.01      259.84     66.29 o 
   0   2   6      809.61      905.35     16.49 o 
   1   2   6      332.37      493.89      7.91 o 
   2   2   6     2713.04     2738.90     20.90 o 
   3   2   6    21388.30    22873.71    118.64 o 
   4   2   6    20471.50    22586.69    118.25 o 
   5   2   6      728.03      726.47      9.92 o 
   6   2   6      745.44      793.29     10.63 o 
   7   2   6      151.37      155.12      5.65 o 
   8   2   6     1084.28     1079.74     10.09 o 
   9   2   6     1134.26     1181.95     18.24 o 
  10   2   6      261.45      246.76     15.04 o 
  11   2   6       69.12       96.43     12.82 o 
  12   2   6       29.59       30.17      4.94 o 
  13   2   6     1197.77     1266.30     32.42 o 
  14   2   6      135.48      152.78     23.08 o 
  15   2   6       94.95       91.07     14.84 o 
  16   2   6      340.56      285.78     49.16 o 
  17   2   6       41.44       38.13     11.15 o 
  18   2   6       66.17       51.59     21.68 o 
   1   3   6     5151.08     4928.08     32.87 o 
   2   3   6      485.29      442.60      9.42 o 
   3   3   6     1059.21      980.59     13.92 o 
   4   3   6     1411.99     1356.56     13.52 o 
   5   3   6     1408.63     1529.63     14.36 o 
   6   3   6      549.43      574.14      8.93 o 
   7   3   6     4029.18     4053.53     35.85 o 
   8   3   6      521.37      511.91      7.77 o 
   9   3   6     2028.83     1841.51     23.23 o 
  10   3   6     1410.15     1363.19     22.88 o 
  11   3   6       31.83       38.80      7.64 o 
  12   3   6      267.63      248.96     13.13 o 
  13   3   6       68.01       80.44     13.37 o 
  14   3   6     3335.76     3580.92     54.48 o 
  15   3   6       71.95       63.43     17.22 o 
  16   3   6      377.47      435.41     41.26 o 
  17   3   6      250.31      205.48     54.66 o 
   0   4   6    10528.52    10598.47    106.13 o 
   1   4   6     2277.24     2536.42     22.29 o 
   2   4   6      504.03      548.12     10.58 o 
   3   4   6      257.22      252.31      6.36 o 
   4   4   6      302.77      242.39      5.58 o 
   5   4   6     1053.14      975.83     13.81 o 
   6   4   6      642.16      647.80     10.22 o 
   7   4   6      972.93      965.18     12.69 o 
   8   4   6      821.91      758.30     15.08 o 
   9   4   6      324.31      326.10     12.11 o 
  10   4   6     1024.14      974.38     20.63 o 
  11   4   6     1204.18     1223.81     23.19 o 
  12   4   6     1368.73     1414.59     34.00 o 
  13   4   6      251.31      229.57     31.40 o 
  14   4   6      337.39      315.14     58.69 o 
  15   4   6      261.72      281.69     53.73 o 
  16   4   6      156.02      137.76     43.65 o 
  17   4   6      162.18      117.47     28.37 o 
   1   5   6      784.44      915.43     12.27 o 
   2   5   6     1049.88     1120.82     14.33 o 
   3   5   6     2260.47     2280.37     18.31 o 
   4   5   6      318.09      313.27      7.93 o 
   5   5   6      261.30      254.55     13.79 o 
   6   5   6      958.08      956.48     11.90 o 
   7   5   6      165.03      147.31     10.43 o 
   8   5   6     2327.73     2342.66     37.17 o 
   9   5   6     1095.01     1090.55     22.94 o 
  10   5   6      998.50      984.64     22.74 o 
  11   5   6       56.83       67.30     10.91 o 
  12   5   6      693.40      726.95     25.69 o 
  13   5   6      482.76      466.20     19.68 o 
  14   5   6      617.39      582.39     19.05 o 
  15   5   6      590.57      686.34     32.45 o 
  16   5   6      307.81      237.18     73.41 o 
   0   6   6     1720.03     1738.95     24.49 o 
   1   6   6        6.21       16.01      4.32 o 
   2   6   6      920.51      995.75     22.07 o 
   3   6   6      424.31      447.72     10.03 o 
   4   6   6     2541.64     2531.82     43.48 o 
   5   6   6     2694.59     2740.45     31.15 o 
   6   6   6      375.77      327.47      8.18 o 
   7   6   6       43.43       43.46      6.87 o 
   8   6   6     1394.96     1349.70     25.11 o 
   9   6   6      218.27      222.08     21.01 o 
  10   6   6       80.63       73.52     12.32 o 
  11   6   6      220.43      190.46     47.80 o 
  12   6   6      453.35      448.47     30.19 o 
  13   6   6       53.55       52.34     11.09 o 
  14   6   6       11.28       18.12      6.81 o 
  15   6   6       36.66       51.30     19.37 o 
   1   7   6     2795.46     2588.19     31.25 o 
   2   7   6      570.11      549.91     15.38 o 
   3   7   6     2629.34     2723.29     30.98 o 
   4   7   6       10.90       10.06      4.05 o 
   5   7   6     1073.05     1059.76     20.60 o 
   6   7   6      346.69      354.51     10.85 o 
   7   7   6     2246.74     2312.69     35.12 o 
   8   7   6      792.63      751.14     39.44 o 
   9   7   6       12.69       16.21      6.55 o 
  10   7   6      101.05      102.94     24.02 o 
  11   7   6      198.62      163.83     32.95 o 
  12   7   6       55.03       47.05     16.27 o 
  13   7   6      239.47      312.17     26.69 o 
  14   7   6      138.26      145.97     35.70 o 
   0   8   6       85.46      107.23     16.41 o 
   1   8   6     1298.51     1241.32     17.35 o 
   2   8   6      677.49      720.95     12.47 o 
   3   8   6     1339.05     1280.98     19.43 o 
   4   8   6      210.82      188.58     13.28 o 
   5   8   6      368.95      381.59     20.27 o 
   6   8   6      562.01      558.49     21.46 o 
   7   8   6      512.31      523.82     26.86 o 
   8   8   6      965.13     1011.65     30.52 o 
   9   8   6      330.43      323.67     49.62 o 
  10   8   6      286.13      288.03     24.99 o 
  11   8   6      143.91      131.19     20.81 o 
  12   8   6      169.62      159.91     42.82 o 
  13   8   6       47.15       42.21     15.97 o 
   1   9   6     1083.69     1083.83     18.93 o 
   2   9   6     3141.85     3252.17     31.40 o 
   3   9   6      876.36      878.23     18.55 o 
   4   9   6      872.42      916.81     19.60 o 
   5   9   6       66.38       65.12      8.98 o 
   6   9   6      102.39       98.93     17.82 o 
   7   9   6      368.54      366.92     26.60 o 
   8   9   6      310.98      273.60     47.46 o 
   9   9   6      252.34      273.71     43.76 o 
  10   9   6      133.94      142.87     24.16 o 
  11   9   6      231.29      164.69     34.80 o 
   0  10   6      178.06      165.90     23.06 o 
   1  10   6      455.09      449.90     23.82 o 
   2  10   6      400.36      426.30     18.47 o 
   3  10   6      116.02      109.28     16.55 o 
   4  10   6       61.24       56.41      8.99 o 
   5  10   6      272.27      225.34     38.37 o 
   6  10   6       19.23       28.49      9.66 o 
   7  10   6       45.37       34.44      9.94 o 
   8  10   6      156.04      165.50     36.73 o 
   9  10   6      277.68      301.16     28.49 o 
   1  11   6     1648.07     1722.26     27.99 o 
   2  11   6      189.35      146.22     19.60 o 
   3  11   6      403.59      359.37     17.86 o 
   4  11   6      163.74      172.97     35.80 o 
   5  11   6      819.17      932.56     24.84 o 
   6  11   6      109.08       95.67     23.85 o 
   2   0   7      505.80      591.19     15.71 o 
   4   0   7     7553.84     7533.26     97.10 o 
   6   0   7    14097.56    14577.72    105.42 o 
   8   0   7     8913.59     9527.75     59.12 o 
  10   0   7     1281.00     1252.48     18.20 o 
  12   0   7      694.40      639.33     25.46 o 
  14   0   7      778.44      801.77     35.84 o 
  16   0   7      157.11      162.20     41.79 o 
  18   0   7        2.13       11.93     11.07 o 
   0   1   7    50538.45    57658.50    363.47 o 
   1   1   7     2432.69     2551.16     18.02 o 
   2   1   7    33946.64    37164.12    204.19 o 
   3   1   7     1982.96     1959.54     21.12 o 
   4   1   7      241.44      271.89      6.66 o 
   5   1   7     2613.86     2669.95     23.62 o 
   6   1   7     1002.48     1087.40     14.37 o 
   7   1   7     4567.55     4592.75     25.11 o 
   8   1   7      109.09      128.93     10.71 o 
   9   1   7      143.45      133.79     13.04 o 
  10   1   7      389.63      391.97     13.22 o 
  11   1   7      585.89      517.49     12.94 o 
  12   1   7     1872.93     1764.73     36.68 o 
  13   1   7      900.49      874.89     24.30 o 
  14   1   7       90.46      123.91     17.08 o 
  15   1   7        8.49       10.16      5.95 o 
  16   1   7       12.58       19.78      6.15 o 
  17   1   7      216.46      201.28     37.28 o 
  18   1   7      246.04      173.04     54.30 o 
   1   2   7     1397.94     1493.95     11.34 o 
   2   2   7     7602.27     7741.01     40.39 o 
   3   2   7    25252.69    27109.54    145.84 o 
   4   2   7     4937.96     5165.99     43.89 o 
   5   2   7     5281.90     5063.74     35.18 o 
   6   2   7     2071.46     2091.95     21.84 o 
   7   2   7      327.92      298.16      8.13 o 
   8   2   7      788.62      752.60     10.41 o 
   9   2   7     3798.44     3821.66     38.78 o 
  10   2   7      768.72      791.53     17.86 o 
  11   2   7     1479.23     1482.02     20.17 o 
  12   2   7       87.24       79.97     10.05 o 
  13   2   7       91.23       89.45     13.40 o 
  14   2   7      349.78      345.13     38.61 o 
  15   2   7      236.15      206.51     33.29 o 
  16   2   7      119.09      115.78     20.43 o 
  17   2   7       41.90       20.89     20.49 o 
  18   2   7       74.88       68.66     43.60 o 
   0   3   7    37260.85    41498.84    403.08 o 
   1   3   7     2171.08     2085.61     16.89 o 
   2   3   7     1426.32     1158.86     13.88 o 
   3   3   7     1792.18     1991.67     19.14 o 
   4   3   7      431.56      323.46      6.72 o 
   5   3   7       87.63      117.07      6.49 o 
   6   3   7     1391.07     1340.08     15.33 o 
   7   3   7     1109.24     1057.09     15.50 o 
   8   3   7     1061.04      950.51     11.76 o 
   9   3   7     1024.22     1040.39     15.19 o 
  10   3   7      443.22      444.23     20.90 o 
  11   3   7      143.40      177.08     12.84 o 
  12   3   7      349.24      356.41     14.02 o 
  13   3   7       38.88       46.96     10.69 o 
  14   3   7     2775.87     2777.18     53.23 o 
  15   3   7       75.17       81.84     16.99 o 
  16   3   7      167.04      162.20     23.50 o 
  17   3   7        1.29       11.28      6.94 o 
   1   4   7     1567.11     1651.32     18.04 o 
   2   4   7     1019.85      889.37     13.81 o 
   3   4   7     1269.35     1277.25     13.48 o 
   4   4   7      502.38      477.79      8.18 o 
   5   4   7      676.04      666.70     10.15 o 
   6   4   7      128.29      125.83     10.92 o 
   7   4   7     2116.66     2236.21     18.78 o 
   8   4   7       80.02       84.18     11.36 o 
   9   4   7      260.37      300.98     24.79 o 
  10   4   7     1292.93     1260.73     26.25 o 
  11   4   7      157.45      186.50     24.80 o 
  12   4   7      269.59      237.45     28.64 o 
  13   4   7      764.77      742.41     21.23 o 
  14   4   7      508.48      543.98     94.40 o 
  15   4   7      186.76      158.73     54.41 o 
  16   4   7       74.90       63.20     18.41 o 
  17   4   7       39.58       19.44     11.31 o 
   0   5   7     3212.18     3197.19     41.22 o 
   1   5   7      621.97      664.32     10.70 o 
   2   5   7       50.13       47.64      4.93 o 
   3   5   7     3320.57     3771.48     23.22 o 
   4   5   7     5498.88     5362.29     53.43 o 
   5   5   7       61.81       78.10      8.55 o 
   6   5   7       59.04       90.04     10.45 o 
   7   5   7      359.01      348.91      7.58 o 
   8   5   7     2650.25     2618.26     38.06 o 
   9   5   7     1413.91     1313.33     32.02 o 
  10   5   7      926.79      940.28     23.26 o 
  11   5   7        6.09       13.04      6.89 o 
  12   5   7      534.84      533.93     26.14 o 
  13   5   7      175.92      172.26     29.53 o 
  14   5   7      420.07      511.19     20.98 o 
  15   5   7      257.74      256.97     65.83 o 
  16   5   7      108.15      116.26     34.04 o 
   1   6   7      332.70      276.91      8.89 o 
   2   6   7     1458.56     1477.88     25.51 o 
   3   6   7     1384.88     1313.47     16.62 o 
   4   6   7      104.47      129.19     11.02 o 
   5   6   7     1032.68      944.11     14.62 o 
   6   6   7      393.85      336.72      8.25 o 
   7   6   7     1287.76     1224.14     24.35 o 
   8   6   7      181.33      171.49     22.41 o 
   9   6   7     1232.33     1219.77     29.60 o 
  10   6   7      276.45      227.73     30.99 o 
  11   6   7      769.46      768.15     34.87 o 
  12   6   7      335.90      377.12     23.31 o 
  13   6   7       32.48       62.04     11.17 o 
  14   6   7      211.87      163.92     35.44 o 
  15   6   7      238.72      215.38     73.36 o 
   0   7   7      830.98      754.79     19.38 o 
   1   7   7       68.24       62.31      6.83 o 
   2   7   7     1112.35     1091.06     16.66 o 
   3   7   7     5812.21     6030.13     63.73 o 
   4   7   7       88.99      135.74     16.18 o 
   5   7   7      755.27      798.03     14.99 o 
   6   7   7       36.66       43.41      6.49 o 
   7   7   7     2329.37     2399.03     44.57 o 
   8   7   7      294.46      326.65     29.79 o 
   9   7   7      213.75      204.72     28.64 o 
  10   7   7      135.12      143.33     24.62 o 
  11   7   7       52.57       37.00      9.74 o 
  12   7   7       51.81       52.19     11.66 o 
  13   7   7       66.66       88.01     14.09 o 
  14   7   7      171.33      148.30     35.11 o 
   1   8   7      933.87      930.15     14.89 o 
   2   8   7     1199.36     1133.85     16.66 o 
   3   8   7     1120.21     1129.22     18.44 o 
   4   8   7      166.88      139.52     16.15 o 
   5   8   7      346.98      371.59     12.50 o 
   6   8   7      240.28      260.48     32.29 o 
   7   8   7       82.08       84.44     14.17 o 
   8   8   7      104.54      126.04     17.68 o 
   9   8   7      182.32      210.51     33.07 o 
  10   8   7       44.08       45.67      8.01 o 
  11   8   7       64.68       50.16     15.91 o 
  12   8   7       41.71       31.53     21.32 o 
  13   8   7        5.21        5.28      7.31 o 
   0   9   7       26.42       20.99      7.33 o 
   1   9   7     1171.33     1217.54     20.74 o 
   2   9   7       18.36       20.02      6.08 o 
   3   9   7      717.42      757.82     15.35 o 
   4   9   7     1213.66     1193.26     20.48 o 
   5   9   7      194.99      166.37     15.74 o 
   6   9   7      206.95      203.96     31.95 o 
   7   9   7      340.16      316.42     32.31 o 
   8   9   7      511.67      493.12     65.51 o 
   9   9   7      105.68      102.49     17.61 o 
  10   9   7      190.86      184.00     41.22 o 
  11   9   7      260.40      300.79     30.59 o 
   1  10   7      300.19      310.72     20.23 o 
   2  10   7      144.45      131.84     15.46 o 
   3  10   7      289.69      307.61     17.57 o 
   4  10   7      122.90      134.03     14.02 o 
   5  10   7      757.18      834.51     27.22 o 
   6  10   7      174.91      182.94     35.35 o 
   7  10   7       31.83       28.58      7.79 o 
   8  10   7       10.91       14.62      9.83 o 
   9  10   7      105.60       98.17     27.33 o 
   0  11   7      288.89      280.06     48.35 o 
   1  11   7      159.25      151.39     24.94 o 
   2  11   7      181.96      144.04     25.84 o 
   3  11   7      205.27      166.39     21.35 o 
   4  11   7        9.84       19.40      8.16 o 
   5  11   7       26.37       27.62      9.23 o 
   6  11   7       95.22       81.49     23.92 o 
   0   0   8    13200.52    13425.54    445.16 o 
   2   0   8      131.17      129.17      6.84 o 
   4   0   8      385.02      303.74      9.55 o 
   6   0   8    12188.38    13147.09    102.04 o 
   8   0   8     5017.27     5061.17     37.75 o 
  10   0   8     8782.05     8778.40     72.11 o 
  12   0   8       26.74       32.92     13.52 o 
  14   0   8     1267.87     1361.28    126.44 o 
  16   0   8       54.55       47.35     14.63 o 
  18   0   8        9.35       18.06     11.17 o 
   1   1   8      460.40      363.10      5.80 o 
   2   1   8      575.89      529.53     17.73 o 
   3   1   8      218.82      259.04      5.66 o 
   4   1   8      610.70      689.52     11.56 o 
   5   1   8      412.03      478.88      9.28 o 
   6   1   8      617.89      610.03     10.72 o 
   7   1   8      973.84      945.16     12.96 o 
   8   1   8        3.51        4.99      2.58 o 
   9   1   8      700.25      756.81     11.43 o 
  10   1   8      414.23      441.14     19.18 o 
  11   1   8      811.03      737.04     14.16 o 
  12   1   8     1104.44     1147.47     27.56 o 
  13   1   8     1021.42     1077.99     28.90 o 
  14   1   8      260.78      297.91     41.02 o 
  15   1   8       43.59       26.17      6.48 o 
  16   1   8      220.86      175.16     36.08 o 
  17   1   8      144.96      121.90     19.76 o 
  18   1   8      429.66      481.77     57.63 o 
   0   2   8     7156.14     7293.96     62.32 o 
   1   2   8      500.29      590.84     12.64 o 
   2   2   8     2000.01     1926.43     14.52 o 
   3   2   8     7673.11     7776.99     23.41 o 
   4   2   8      457.56      490.62      9.07 o 
   5   2   8     6270.54     6601.28     43.23 o 
   6   2   8      156.92      135.44      8.15 o 
   7   2   8      329.44      359.95      8.79 o 
   8   2   8     1377.79     1364.30     30.75 o 
   9   2   8      744.31      652.69     11.79 o 
  10   2   8     1367.73     1327.96     24.38 o 
  11   2   8      534.01      558.01     14.55 o 
  12   2   8      256.49      257.56     15.54 o 
  13   2   8       28.50       28.01      7.46 o 
  14   2   8      603.87      600.50     59.15 o 
  15   2   8      404.26      462.60     53.65 o 
  16   2   8       67.23       55.91     14.90 o 
  17   2   8      215.77      204.74     48.54 o 
   1   3   8     1991.21     1851.86     17.06 o 
   2   3   8     1466.01     1340.07     25.53 o 
   3   3   8     9111.21    10151.96     43.46 o 
   4   3   8     2565.51     2759.86     24.79 o 
   5   3   8     2177.28     1979.78     22.75 o 
   6   3   8      840.92      870.09     10.81 o 
   7   3   8      151.97      136.27     12.20 o 
   8   3   8      635.88      630.06      9.82 o 
   9   3   8       19.92       33.42      5.43 o 
  10   3   8      762.24      745.37     17.42 o 
  11   3   8      116.06      109.77     15.85 o 
  12   3   8      368.76      387.46     16.15 o 
  13   3   8       94.77      128.83     22.92 o 
  14   3   8      801.33      784.09     27.64 o 
  15   3   8       92.62       76.40     16.21 o 
  16   3   8      107.65       77.54     21.66 o 
  17   3   8      448.97      531.90     56.52 o 
   0   4   8       23.88       61.02      9.75 o 
   1   4   8     1298.89     1322.16     17.44 o 
   2   4   8     2251.00     2527.17     22.88 o 
   3   4   8     3896.84     4041.80     37.33 o 
   4   4   8     5535.56     5461.00     30.34 o 
   5   4   8      317.70      270.69      9.50 o 
   6   4   8     1995.77     1912.26     15.82 o 
   7   4   8     2064.69     1933.50     26.88 o 
   8   4   8     1695.11     1600.09     33.04 o 
   9   4   8      157.39      176.19     23.99 o 
  10   4   8       81.48       74.09     12.96 o 
  11   4   8       14.78       10.77      5.78 o 
  12   4   8      262.82      267.51     37.58 o 
  13   4   8       27.65       36.40      9.14 o 
  14   4   8      669.81      779.41     33.16 o 
  15   4   8       40.98       38.05      9.59 o 
  16   4   8        2.87       -1.22      9.34 o 
  17   4   8       66.12       46.35     15.22 o 
   1   5   8      358.33      344.73      7.39 o 
   2   5   8     1525.62     1353.52     16.93 o 
   3   5   8      178.87      188.09     16.20 o 
   4   5   8      681.91      654.16     10.83 o 
   5   5   8     1569.28     1523.56     16.92 o 
   6   5   8       11.60       17.93      3.24 o 
   7   5   8      383.52      360.33      9.72 o 
   8   5   8      958.57      913.69     18.88 o 
   9   5   8      751.23      751.75     20.83 o 
  10   5   8      605.26      558.36     33.90 o 
  11   5   8       63.18       56.04      9.35 o 
  12   5   8      198.16      197.66     28.47 o 
  13   5   8      424.49      424.55     52.62 o 
  14   5   8      408.50      414.63     39.11 o 
  15   5   8      440.96      355.49     53.26 o 
  16   5   8       24.46       34.70     27.90 o 
   0   6   8      591.03      565.46     15.49 o 
   1   6   8      128.02      141.34     15.33 o 
   2   6   8     1731.69     1798.73     18.48 o 
   3   6   8      685.29      648.34     11.23 o 
   4   6   8      110.72      109.78     11.16 o 
   5   6   8       66.00       68.38      7.89 o 
   6   6   8      994.97     1039.12     17.50 o 
   7   6   8     4366.47     4337.58     60.23 o 
   8   6   8       24.60       32.23      6.96 o 
   9   6   8       76.86       56.44      9.96 o 
  10   6   8      571.52      570.48     24.82 o 
  11   6   8       28.45       23.64      6.53 o 
  12   6   8      190.70      176.28     33.06 o 
  13   6   8       44.64       53.29     12.77 o 
  14   6   8      423.65      419.15     25.68 o 
  15   6   8       44.04       53.97     21.55 o 
   1   7   8      987.54      924.69     15.15 o 
   2   7   8     1332.75     1318.30     22.87 o 
   3   7   8     3432.65     3527.17     38.60 o 
   4   7   8      567.80      593.55     12.24 o 
   5   7   8      438.13      443.56     10.70 o 
   6   7   8     1247.70     1276.29     17.95 o 
   7   7   8      413.06      400.34     40.06 o 
   8   7   8      747.33      770.21     24.85 o 
   9   7   8       44.96       58.55      9.58 o 
  10   7   8     1572.86     1624.14     45.19 o 
  11   7   8       29.48       40.69      8.74 o 
  12   7   8      173.60      207.77     36.02 o 
  13   7   8       97.57      102.80     21.27 o 
  14   7   8      140.00      124.25     28.50 o 
   0   8   8     2068.05     2196.71     36.56 o 
   1   8   8       71.94       72.05      8.38 o 
   2   8   8      452.49      472.17     12.06 o 
   3   8   8       59.93       69.70      8.41 o 
   4   8   8     1725.89     1696.71     26.62 o 
   5   8   8       11.48        6.13      5.02 o 
   6   8   8      236.06      241.17     28.84 o 
   7   8   8     1253.44     1218.84     28.90 o 
   8   8   8      454.13      451.34     29.64 o 
   9   8   8        7.82       14.72      7.35 o 
  10   8   8       45.95       48.40      9.52 o 
  11   8   8       61.03       43.22     13.83 o 
  12   8   8       37.12       39.46     14.30 o 
  13   8   8        9.11       11.43      6.87 o 
   1   9   8      260.46      272.16     26.41 o 
   2   9   8       56.96       66.53      9.31 o 
   3   9   8        6.55       12.88      5.00 o 
   4   9   8      268.59      276.20     15.55 o 
   5   9   8       51.71       44.77      7.44 o 
   6   9   8      236.16      224.60     31.54 o 
   7   9   8        5.63        4.11      9.39 o 
   8   9   8      848.13      881.17     27.22 o 
   9   9   8      107.43      142.44     32.35 o 
  10   9   8       38.91       50.44     19.28 o 
  11   9   8       40.43       27.65     11.20 o 
   0  10   8      167.88      175.72     28.26 o 
   1  10   8      356.30      349.57     20.62 o 
   2  10   8       73.11       71.80      9.94 o 
   3  10   8      157.70      146.90     20.57 o 
   4  10   8       43.02       37.31      7.81 o 
   5  10   8      542.59      524.96     21.91 o 
   6  10   8      260.77      302.77     25.52 o 
   7  10   8      170.04      173.19     33.40 o 
   8  10   8      373.02      357.25     54.64 o 
   9  10   8      178.05      164.19     53.33 o 
   1  11   8      551.80      555.27     19.31 o 
   2  11   8      273.66      215.64     30.06 o 
   3  11   8      170.03      116.70     22.45 o 
   4  11   8      113.13       90.13     16.99 o 
   5  11   8      454.42      510.40     19.36 o 
   6  11   8      143.46      148.74     33.75 o 
   2   0   9     9661.02     8303.63     62.08 o 
   4   0   9     8014.58     8642.99     55.39 o 
   6   0   9    22422.66    24927.06    207.41 o 
   8   0   9     8247.33     8717.35     64.11 o 
  10   0   9     4252.17     4256.31     60.90 o 
  12   0   9       52.00       59.07     15.57 o 
  14   0   9      330.09      304.92     75.75 o 
  16   0   9      281.33      256.67     36.79 o 
  18   0   9      336.91      219.25     78.47 o 
   0   1   9    10034.13    10420.53    128.33 o 
   1   1   9     1580.68     1571.81     11.75 o 
   2   1   9     3007.32     3044.40     19.69 o 
   3   1   9      653.79      540.18     17.96 o 
   4   1   9     3552.93     3576.65     23.55 o 
   5   1   9       31.03      104.38      8.66 o 
   6   1   9      221.44      230.83     10.63 o 
   7   1   9      271.55      258.94      6.44 o 
   8   1   9       13.74       14.48      3.06 o 
   9   1   9     1394.99     1447.07     16.10 o 
  10   1   9     1056.22     1089.44     22.70 o 
  11   1   9      179.55      184.73     10.45 o 
  12   1   9     1162.20     1200.36     26.44 o 
  13   1   9      102.48       78.09     13.84 o 
  14   1   9      133.39      126.98     16.63 o 
  15   1   9       65.97       95.89     17.04 o 
  16   1   9      411.60      375.38     58.40 o 
  17   1   9        8.90       19.53      8.03 o 
   1   2   9     4278.81     4181.72     27.79 o 
   2   2   9     6788.18     6757.20     30.67 o 
   3   2   9      765.23      835.48     13.85 o 
   4   2   9      858.37      836.67     12.79 o 
   5   2   9     2651.05     2529.32     30.61 o 
   6   2   9       48.34       46.41      5.34 o 
   7   2   9     2184.37     2128.21     16.97 o 
   8   2   9      524.62      483.78      9.59 o 
   9   2   9     1240.49     1289.48     15.62 o 
  10   2   9      190.07      191.38     16.84 o 
  11   2   9      669.16      663.16     16.11 o 
  12   2   9      246.06      254.13     16.29 o 
  13   2   9       80.97       76.30     12.92 o 
  14   2   9      266.14      248.36     36.89 o 
  15   2   9       41.56       47.29     11.33 o 
  16   2   9       37.45       48.31     11.69 o 
  17   2   9       10.50       11.63      7.46 o 
   0   3   9      378.31      366.56      9.91 o 
   1   3   9       82.54      101.61      9.72 o 
   2   3   9     3716.29     4089.05     69.39 o 
   3   3   9     3967.67     4129.67     39.50 o 
   4   3   9      360.46      370.06      7.30 o 
   5   3   9      749.16      702.58     11.78 o 
   6   3   9       61.30       55.77      5.39 o 
   7   3   9      459.88      414.59      7.50 o 
   8   3   9      600.29      611.31     11.45 o 
   9   3   9       65.85       69.19      9.43 o 
  10   3   9      577.46      557.90     17.98 o 
  11   3   9      126.73      121.67     19.91 o 
  12   3   9      357.28      376.84     19.66 o 
  13   3   9       85.71       90.26     18.12 o 
  14   3   9      111.46      101.22     17.13 o 
  15   3   9      150.25      193.11     32.95 o 
  16   3   9       73.34       81.32     16.67 o 
  17   3   9      145.12      142.08     27.66 o 
   1   4   9      571.43      513.61     16.42 o 
   2   4   9       54.71      104.81     10.68 o 
   3   4   9     1016.08      984.28     14.55 o 
   4   4   9     2495.72     2492.75     17.94 o 
   5   4   9       44.46       59.68      6.03 o 
   6   4   9     1648.19     1491.37     20.98 o 
   7   4   9      723.39      706.66     12.45 o 
   8   4   9      869.35      813.80     16.42 o 
   9   4   9      740.36      755.32     19.69 o 
  10   4   9     2095.62     2195.25     39.59 o 
  11   4   9      563.80      608.34     21.56 o 
  12   4   9      159.34      158.36     21.84 o 
  13   4   9      702.84      710.99     23.76 o 
  14   4   9      339.59      415.94     69.85 o 
  15   4   9      338.59      394.27     71.26 o 
  16   4   9      351.73      305.13     62.56 o 
   0   5   9      183.66      225.40     13.74 o 
   1   5   9     1370.87     1433.65     18.10 o 
   2   5   9      292.83      299.75      7.59 o 
   3   5   9     1141.76     1101.54     11.83 o 
   4   5   9      635.42      628.07     10.78 o 
   5   5   9     1226.36     1241.88     14.21 o 
   6   5   9      131.48      113.21     11.34 o 
   7   5   9       21.46       24.20      3.49 o 
   8   5   9      379.82      396.81     46.56 o 
   9   5   9      231.70      246.50     29.32 o 
  10   5   9      626.30      589.69     31.39 o 
  11   5   9       23.84       25.82      7.04 o 
  12   5   9      482.99      554.12     26.68 o 
  13   5   9      464.22      497.38     27.26 o 
  14   5   9      365.87      351.95     22.38 o 
  15   5   9      157.13      172.83     42.68 o 
  16   5   9       62.89       35.20     16.65 o 
   1   6   9     1876.72     1870.08     25.37 o 
   2   6   9     2020.88     2166.75     25.92 o 
   3   6   9       37.35       54.88      6.18 o 
   4   6   9     1962.15     1996.49     33.92 o 
   5   6   9     3277.89     3250.55     37.91 o 
   6   6   9     1195.62     1161.49     17.88 o 
   7   6   9     2312.59     2243.82     36.25 o 
   8   6   9      746.41      690.98     23.30 o 
   9   6   9     1522.30     1615.86     54.35 o 
  10   6   9      977.50      966.39     44.78 o 
  11   6   9      264.83      247.68     37.39 o 
  12   6   9       16.81       18.68      7.78 o 
  13   6   9      148.80      128.74     30.68 o 
  14   6   9      168.38      152.55     28.58 o 
  15   6   9       98.16      115.68     30.89 o 
   0   7   9     5768.99     5877.91     82.89 o 
   1   7   9     1273.26     1231.16     17.82 o 
   2   7   9     1181.02     1127.63     17.76 o 
   3   7   9     5089.12     5097.43     52.63 o 
   4   7   9     1372.99     1391.82     19.61 o 
   5   7   9      578.67      604.62     14.01 o 
   6   7   9     1285.32     1223.49     18.02 o 
   7   7   9      163.94      167.82     21.30 o 
   8   7   9      359.66      365.17     36.83 o 
   9   7   9     1980.89     1778.75    122.28 o 
  10   7   9      293.73      288.09     40.35 o 
  11   7   9       67.13       71.63     13.10 o 
  12   7   9       55.08       63.92     15.40 o 
  13   7   9        8.52       16.08     11.69 o 
  14   7   9       63.89       32.13     16.68 o 
   1   8   9      688.29      705.79     15.01 o 
   2   8   9       76.84       83.22     10.23 o 
   3   8   9      239.26      252.60     24.83 o 
   4   8   9      634.89      615.38     13.24 o 
   5   8   9      404.50      334.15     14.15 o 
   6   8   9     3257.73     3315.45     72.57 o 
   7   8   9      487.23      513.30     41.94 o 
   8   8   9      392.96      402.91     21.37 o 
   9   8   9      358.60      384.37     28.75 o 
  10   8   9       49.01       56.46     11.11 o 
  11   8   9       17.79       25.47      7.88 o 
  12   8   9       37.57       38.04     13.22 o 
  13   8   9      121.03      110.65     49.30 o 
   0   9   9     1701.18     1841.15     38.87 o 
   1   9   9       39.16       30.96      5.71 o 
   2   9   9      499.96      468.25     19.18 o 
   3   9   9      229.93      213.41     17.37 o 
   4   9   9      166.03      168.75     21.86 o 
   5   9   9      160.57      146.30     19.90 o 
   6   9   9      481.10      458.40     23.09 o 
   7   9   9       31.53       32.87     11.29 o 
   8   9   9      144.65      138.13     21.46 o 
   9   9   9      173.59      138.89     36.13 o 
  10   9   9      193.80      167.17     37.88 o 
  11   9   9        7.67        7.34      9.25 o 
   1  10   9      298.01      282.64     31.53 o 
   2  10   9       88.42      103.27     15.55 o 
   3  10   9       53.36       90.93     15.26 o 
   4  10   9       41.96       30.83      5.97 o 
   5  10   9      108.16       97.64     18.43 o 
   6  10   9       50.37       52.17     14.79 o 
   7  10   9      222.69      233.62     58.72 o 
   8  10   9       95.57      116.15     20.31 o 
   9  10   9      132.07      121.22     37.56 o 
   0  11   9      621.33      681.29     21.48 o 
   1  11   9      303.92      324.57     23.07 o 
   2  11   9       48.54       51.94      9.30 o 
   3  11   9      308.46      372.87     22.24 o 
   4  11   9      183.02      158.18     32.82 o 
   5  11   9      239.45      217.71     47.82 o 
   0   0  10     3725.52     3572.41     51.16 o 
   2   0  10    12439.96    12072.88    122.41 o 
   4   0  10    10978.94    12344.49    112.91 o 
   6   0  10     3247.66     3440.31     29.80 o 
   8   0  10      680.18      721.43     18.01 o 
  10   0  10     1589.89     1597.69     28.74 o 
  12   0  10     1450.69     1308.73     72.27 o 
  14   0  10       76.43       52.98     12.68 o 
  16   0  10      215.71      199.42     54.24 o 
   1   1  10      721.85      760.38     10.18 o 
   2   1  10     2696.67     2401.27     16.96 o 
   3   1  10      549.24      525.79      8.12 o 
   4   1  10     2121.20     2231.51     20.91 o 
   5   1  10     1101.58     1300.52     14.74 o 
   6   1  10     3075.12     2715.50     26.64 o 
   7   1  10     1997.60     2210.60     17.15 o 
   8   1  10      356.39      315.40     15.48 o 
   9   1  10      980.76      972.24     14.18 o 
  10   1  10      215.98      230.25      9.75 o 
  11   1  10       90.83       73.50      9.71 o 
  12   1  10      846.60      851.49     21.22 o 
  13   1  10      209.33      243.82     31.00 o 
  14   1  10       92.98       94.35     17.23 o 
  15   1  10       17.32       24.76     11.20 o 
  16   1  10       37.62       56.38      8.31 o 
  17   1  10       11.14       20.66      6.71 o 
   0   2  10     1237.12     1718.61     30.00 o 
   1   2  10    12366.91    12302.37     84.30 o 
   2   2  10      381.24      439.70     10.29 o 
   3   2  10      821.69      903.32     15.64 o 
   4   2  10     9727.25     9990.18     54.03 o 
   5   2  10     2198.88     2053.31     30.95 o 
   6   2  10      106.93      122.19     11.68 o 
   7   2  10     6112.28     5841.34     76.90 o 
   8   2  10     2905.92     3053.96     22.42 o 
   9   2  10      772.93      766.20     13.67 o 
  10   2  10      726.58      743.60     18.56 o 
  11   2  10     2943.59     3043.25     53.87 o 
  12   2  10       21.62       24.26      6.76 o 
  13   2  10     1357.11     1351.21     31.84 o 
  14   2  10      104.89      108.82     17.25 o 
  15   2  10       13.05       18.44      6.99 o 
  16   2  10       13.27       31.82      9.44 o 
  17   2  10       75.10       82.67     20.23 o 
   1   3  10     3097.81     3235.01     24.56 o 
   2   3  10     2412.38     2859.24     55.86 o 
   3   3  10     1327.21     1285.77     13.12 o 
   4   3  10     1705.52     1897.99     13.16 o 
   5   3  10      118.63       85.65      8.75 o 
   6   3  10      279.43      253.98     10.38 o 
   7   3  10      208.21      187.90      9.44 o 
   8   3  10      100.18       99.51      9.40 o 
   9   3  10     1118.46     1112.98     21.17 o 
  10   3  10      416.91      465.11     16.98 o 
  11   3  10      242.43      256.84     27.40 o 
  12   3  10      202.49      231.74     28.70 o 
  13   3  10      220.25      230.84     32.91 o 
  14   3  10      322.01      355.11     39.87 o 
  15   3  10      173.86      180.35     23.61 o 
  16   3  10       26.72       44.71     16.52 o 
  17   3  10      710.34      728.56     46.23 o 
   0   4  10     4830.94     5387.52     41.08 o 
   1   4  10     2262.02     2245.40     19.62 o 
   2   4  10     2298.74     2555.31     20.42 o 
   3   4  10     1039.79     1055.36     16.80 o 
   4   4  10     3170.31     3156.72     20.90 o 
   5   4  10      561.82      533.50      9.64 o 
   6   4  10     1300.02     1388.34     16.49 o 
   7   4  10     2838.28     2792.06     25.06 o 
   8   4  10      722.64      692.53     10.89 o 
   9   4  10      134.90      140.01     19.52 o 
  10   4  10     2720.32     2791.87     82.18 o 
  11   4  10       20.77       21.50      4.94 o 
  12   4  10       48.36       61.81     10.49 o 
  13   4  10      147.27      125.50     25.13 o 
  14   4  10       36.32       57.95     14.77 o 
  15   4  10      158.19      115.85     30.09 o 
  16   4  10      703.22      804.88     69.44 o 
   1   5  10      507.49      555.86     11.16 o 
   2   5  10       10.72       11.71      3.04 o 
   3   5  10     2753.41     2787.67     59.57 o 
   4   5  10      797.36      791.10     11.89 o 
   5   5  10      186.19      160.81     12.68 o 
   6   5  10      248.46      234.60      8.49 o 
   7   5  10      225.54      228.25     12.49 o 
   8   5  10     1551.32     1459.30     31.51 o 
   9   5  10     3153.97     3370.57     46.45 o 
  10   5  10      829.43      794.72     19.87 o 
  11   5  10       35.14       29.42      8.74 o 
  12   5  10      749.51      817.43     26.28 o 
  13   5  10      834.52      909.88     26.40 o 
  14   5  10      581.63      572.10     23.77 o 
  15   5  10      202.66      217.41     50.34 o 
  16   5  10      321.70      333.30     59.32 o 
   0   6  10      322.38      346.61     12.60 o 
   1   6  10     4417.47     4384.53     40.13 o 
   2   6  10     1049.19     1045.35     14.78 o 
   3   6  10      737.47      635.17     10.47 o 
   4   6  10     3914.66     3981.25     52.34 o 
   5   6  10     2543.82     2485.34     31.20 o 
   6   6  10     2519.87     2595.03     34.88 o 
   7   6  10     1616.01     1635.41     33.59 o 
   8   6  10      246.45      260.16     33.77 o 
   9   6  10       86.39       89.04     12.20 o 
  10   6  10      740.82      722.68     29.06 o 
  11   6  10      443.14      454.92     58.75 o 
  12   6  10       89.66       89.15     19.37 o 
  13   6  10      182.95      165.36     25.56 o 
  14   6  10      327.65      331.43     27.04 o 
  15   6  10        6.99       15.84     10.24 o 
   1   7  10       76.65       92.00      9.21 o 
   2   7  10      115.21      129.94     13.30 o 
   3   7  10      767.42      751.33     14.18 o 
   4   7  10      657.21      672.93     12.66 o 
   5   7  10      443.48      463.91     12.48 o 
   6   7  10       24.46       24.71      4.94 o 
   7   7  10      176.62      170.92     20.05 o 
   8   7  10      132.48      166.25     22.96 o 
   9   7  10     1053.10     1019.78     33.43 o 
  10   7  10       47.85       47.72      8.90 o 
  11   7  10      433.76      497.77     33.52 o 
  12   7  10       54.83       56.93     11.34 o 
  13   7  10        2.73        2.72      7.14 o 
  14   7  10        3.28       22.26      9.71 o 
   0   8  10     2319.86     2215.68     45.10 o 
   1   8  10      245.18      295.50     25.21 o 
   2   8  10      362.91      376.37     20.06 o 
   3   8  10      759.15      788.85     16.53 o 
   4   8  10      760.52      734.78     22.77 o 
   5   8  10      854.07      816.47     20.99 o 
   6   8  10      581.32      578.78     19.51 o 
   7   8  10       37.63       47.06      9.88 o 
   8   8  10       78.00      104.48     17.69 o 
   9   8  10      109.69      116.76     21.44 o 
  10   8  10       88.23       93.66     12.99 o 
  11   8  10       25.89       31.11      9.97 o 
  12   8  10       90.07       80.24     21.56 o 
   1   9  10      461.94      424.06     19.24 o 
   2   9  10      856.26      797.34     16.89 o 
   3   9  10      149.04      159.35     15.76 o 
   4   9  10       53.37       44.31      7.15 o 
   5   9  10      118.05      104.97     13.98 o 
   6   9  10     1762.17     1951.32     32.26 o 
   7   9  10       16.94       24.60      8.62 o 
   8   9  10       86.35       84.43     20.47 o 
   9   9  10      207.44      199.72     36.71 o 
  10   9  10      494.77      546.53     23.46 o 
  11   9  10       34.16       22.09     14.82 o 
   0  10  10      128.89      113.58     24.34 o 
   1  10  10      301.83      285.13     26.86 o 
   2  10  10        4.49        8.90      5.01 o 
   3  10  10      279.62      288.11     22.48 o 
   4  10  10       93.39       82.24     10.98 o 
   5  10  10      363.67      371.74     36.72 o 
   6  10  10       74.79       65.18     13.38 o 
   7  10  10      245.86      201.76     58.42 o 
   8  10  10       68.04       72.59     21.00 o 
   1  11  10       63.35       63.36     11.28 o 
   2  11  10      220.27      201.54     33.11 o 
   3  11  10       16.34       25.46      6.87 o 
   4  11  10      100.84       93.60     21.27 o 
   5  11  10      252.51      237.31     36.93 o 
   2   0  11    15331.33    15190.85    191.52 o 
   4   0  11    20790.21    22583.24    144.84 o 
   6   0  11     1928.64     1703.26     19.39 o 
   8   0  11     1858.16     1837.87     29.13 o 
  10   0  11     1523.41     1368.31     26.81 o 
  12   0  11     2880.61     2948.99     62.25 o 
  14   0  11       84.18       75.88     17.77 o 
  16   0  11      158.17      144.45     37.28 o 
   0   1  11     7289.71     7587.12     70.84 o 
   1   1  11     3289.16     3344.93     22.91 o 
   2   1  11    13777.80    14201.45     74.58 o 
   3   1  11      265.73      275.69      5.68 o 
   4   1  11       95.25      106.99     11.68 o 
   5   1  11     2479.96     2531.35     30.60 o 
   6   1  11     2494.69     2510.09     17.88 o 
   7   1  11      999.90      962.05     15.15 o 
   8   1  11      132.39      147.29     12.70 o 
   9   1  11      192.99      177.93      9.45 o 
  10   1  11     1506.50     1476.03     18.35 o 
  11   1  11       47.63       56.29      7.88 o 
  12   1  11      169.29      191.52     23.91 o 
  13   1  11       37.87       26.69      9.84 o 
  14   1  11      117.41      131.54     17.08 o 
  15   1  11        0.91       10.30      6.87 o 
  16   1  11      145.63      120.97     17.83 o 
  17   1  11      217.36      170.55     36.44 o 
   1   2  11     9669.35    10356.83     39.60 o 
   2   2  11     4884.10     5332.03     28.73 o 
   3   2  11     3343.65     3215.50     29.82 o 
   4   2  11     8427.29     9424.22     39.37 o 
   5   2  11     5642.21     6128.88     33.33 o 
   6   2  11      447.50      402.11      8.33 o 
   7   2  11      429.40      424.93     10.22 o 
   8   2  11     3044.83     3152.37     29.04 o 
   9   2  11       46.73       59.45      6.61 o 
  10   2  11      572.03      564.85     15.50 o 
  11   2  11      745.19      697.08     28.83 o 
  12   2  11       43.58       38.79      7.49 o 
  13   2  11      424.79      436.34     48.37 o 
  14   2  11      247.09      271.23     30.63 o 
  15   2  11       37.54       21.86      8.49 o 
  16   2  11       62.35       84.33     18.78 o 
  17   2  11        4.10       11.99      6.31 o 
   0   3  11      513.37      450.15     11.08 o 
   1   3  11     1959.34     1866.43     17.54 o 
   2   3  11      374.66      348.59      7.25 o 
   3   3  11      727.13      705.21     10.84 o 
   4   3  11     4824.18     5142.66     25.61 o 
   5   3  11       61.66       52.29      5.28 o 
   6   3  11       26.71       34.68      3.68 o 
   7   3  11      141.05      164.39      9.93 o 
   8   3  11      209.30      222.50     12.80 o 
   9   3  11      191.07      210.88     24.04 o 
  10   3  11      243.97      228.53     27.69 o 
  11   3  11       21.21       18.57      4.41 o 
  12   3  11      723.16      707.27     20.48 o 
  13   3  11      136.61      149.83     22.44 o 
  14   3  11       69.36       68.42     11.52 o 
  15   3  11        7.45       19.59      8.65 o 
  16   3  11      126.90      127.83     24.03 o 
  17   3  11       27.87       35.64      9.56 o 
   1   4  11     1927.25     2099.35     16.60 o 
   2   4  11    10508.66    10902.38     59.83 o 
   3   4  11     2057.60     2137.97     27.15 o 
   4   4  11     1175.49     1103.68     12.80 o 
   5   4  11      919.20      949.34     15.50 o 
   6   4  11      336.06      302.70      9.63 o 
   7   4  11      180.65      181.38     10.49 o 
   8   4  11     7593.21     7760.02    282.31 o 
   9   4  11      837.08      907.20     30.39 o 
  10   4  11     1536.35     1559.60     30.06 o 
  11   4  11      436.36      388.05     41.84 o 
  12   4  11      352.10      373.71     23.94 o 
  13   4  11        8.24       16.07      7.63 o 
  14   4  11      112.95      121.39     29.82 o 
  15   4  11       96.97       62.23     14.35 o 
  16   4  11      584.69      647.55     58.38 o 
   0   5  11      884.46      796.56     17.57 o 
   1   5  11     1218.27     1118.45     13.47 o 
   2   5  11      375.08      371.05      8.69 o 
   3   5  11       81.76      106.56     10.13 o 
   4   5  11      600.29      615.66     11.87 o 
   5   5  11      524.23      528.82     17.61 o 
   6   5  11     1504.54     1518.19     21.19 o 
   7   5  11       13.64       18.36      4.45 o 
   8   5  11      257.13      270.46     33.54 o 
   9   5  11      635.90      646.15     22.36 o 
  10   5  11        9.55       20.41      7.73 o 
  11   5  11      198.30      217.43     25.59 o 
  12   5  11      237.83      243.70     37.55 o 
  13   5  11        4.89        8.75      9.55 o 
  14   5  11      120.21       96.14     21.89 o 
  15   5  11      487.42      475.96     90.84 o 
   1   6  11     2433.34     2418.28     28.38 o 
   2   6  11     3502.22     3443.18     38.42 o 
   3   6  11     1273.34     1190.55     16.96 o 
   4   6  11     1189.02     1048.96     16.66 o 
   5   6  11      206.27      171.06     13.83 o 
   6   6  11        0.43        9.50      3.93 o 
   7   6  11     1313.68     1276.52     21.85 o 
   8   6  11      350.80      406.13     45.76 o 
   9   6  11      212.06      221.68     27.57 o 
  10   6  11       18.02       27.59      8.32 o 
  11   6  11      249.28      244.11     42.99 o 
  12   6  11      217.02      239.08     41.59 o 
  13   6  11      235.55      163.03     32.97 o 
  14   6  11      139.65      106.85     24.23 o 
  15   6  11      166.89      172.77     47.10 o 
   0   7  11     1653.12     1649.82     33.97 o 
   1   7  11       54.43       56.35      7.06 o 
   2   7  11      182.14      210.47     14.82 o 
   3   7  11     1043.72     1083.14     16.83 o 
   4   7  11      253.82      279.69     17.09 o 
   5   7  11     1033.39      989.85     15.00 o 
   6   7  11      258.05      236.68     15.86 o 
   7   7  11      951.68      955.79     26.33 o 
   8   7  11      187.20      224.71     26.97 o 
   9   7  11      545.75      532.18     35.77 o 
  10   7  11      232.72      207.45     38.35 o 
  11   7  11      467.48      450.81     50.09 o 
  12   7  11      201.49      185.58     35.06 o 
  13   7  11        9.31       15.39      8.88 o 
  14   7  11       59.11       50.88     12.97 o 
   1   8  11      415.66      455.13     12.73 o 
   2   8  11     1276.44     1312.72     30.96 o 
   3   8  11      382.26      361.47     11.71 o 
   4   8  11      247.00      222.90     21.68 o 
   5   8  11      572.05      543.37     14.75 o 
   6   8  11      446.43      404.84     31.14 o 
   7   8  11      153.19      152.79     22.88 o 
   8   8  11      590.58      540.53     28.67 o 
   9   8  11      306.13      288.77     45.25 o 
  10   8  11      788.22      832.20     32.63 o 
  11   8  11      387.98      424.53     50.46 o 
  12   8  11      132.77      127.50     32.44 o 
   0   9  11     1622.71     1666.91     37.62 o 
   1   9  11       56.64       55.40      6.67 o 
   2   9  11     1555.51     1594.20     25.54 o 
   3   9  11        4.22       10.89      4.53 o 
   4   9  11       89.88       80.28     11.46 o 
   5   9  11        3.38       17.41      5.02 o 
   6   9  11      290.00      291.62     49.97 o 
   7   9  11      111.92      126.74     21.28 o 
   8   9  11       18.11       32.38      9.10 o 
   9   9  11      166.90      174.16     29.75 o 
  10   9  11      497.43      531.42     70.66 o 
   1  10  11        1.82        6.44      5.04 o 
   2  10  11      863.91      932.26     19.94 o 
   3  10  11      173.76      131.83     20.48 o 
   4  10  11       16.06       28.98      6.93 o 
   5  10  11      141.70      142.50     25.63 o 
   6  10  11      624.83      646.30     22.70 o 
   7  10  11       73.79       71.43     21.13 o 
   8  10  11      283.74      231.18     48.01 o 
   0  11  11      430.50      520.77     46.15 o 
   1  11  11      852.21      843.57     22.54 o 
   2  11  11       26.52       22.30      6.65 o 
   3  11  11      327.33      382.24     36.60 o 
   4  11  11      205.48      170.41     41.72 o 
   0   0  12     7494.38     7952.32    295.00 o 
   2   0  12      688.99      686.68     18.91 o 
   4   0  12     3229.49     3154.80     52.72 o 
   6   0  12      475.00      452.38     22.16 o 
   8   0  12     7035.29     7213.32     91.01 o 
  10   0  12      979.77     1049.88     21.27 o 
  12   0  12      863.02      855.40     36.01 o 
  14   0  12      679.53      661.64     44.53 o 
  16   0  12      578.57      524.30     96.52 o 
   1   1  12     5209.62     5263.31     26.78 o 
   2   1  12      381.09      381.43      7.75 o 
   3   1  12     2560.87     2649.16     22.65 o 
   4   1  12     1365.23     1342.74     16.76 o 
   5   1  12       29.61       27.72      4.25 o 
   6   1  12     1462.21     1571.93     19.11 o 
   7   1  12     1331.83     1413.43     15.16 o 
   8   1  12      250.00      232.83     13.57 o 
   9   1  12       51.09       39.24      5.33 o 
  10   1  12     1690.20     1645.93     20.03 o 
  11   1  12       30.12       35.50      6.20 o 
  12   1  12      200.26      232.82     30.99 o 
  13   1  12      197.89      194.92     31.54 o 
  14   1  12      159.05      160.20     25.84 o 
  15   1  12       62.87       64.83     11.48 o 
  16   1  12      203.88      168.84     30.93 o 
  17   1  12      128.95      128.56     19.82 o 
   0   2  12      214.60      249.17     16.37 o 
   1   2  12     1614.76     1729.31     31.23 o 
   2   2  12      373.09      422.49     11.49 o 
   3   2  12    11450.94    11606.64     96.20 o 
   4   2  12     5034.85     5146.35     33.88 o 
   5   2  12      629.99      701.72     12.18 o 
   6   2  12       12.97       21.97      3.61 o 
   7   2  12     2114.66     2043.71     24.12 o 
   8   2  12     1586.36     1586.93     16.94 o 
   9   2  12       98.02      105.35     11.79 o 
  10   2  12      229.01      273.14     18.50 o 
  11   2  12      913.97      926.63     17.13 o 
  12   2  12      399.75      371.22     26.32 o 
  13   2  12      136.13      170.33     25.57 o 
  14   2  12      244.72      227.59     25.91 o 
  15   2  12      817.67      810.13     26.57 o 
  16   2  12       16.23       17.60      7.31 o 
  17   2  12       53.52       63.02     19.35 o 
   1   3  12     1029.55     1012.39     14.91 o 
   2   3  12     1169.73     1100.07     31.14 o 
   3   3  12      472.52      412.69      8.63 o 
   4   3  12      246.78      193.26      8.00 o 
   5   3  12      805.61      825.33     14.17 o 
   6   3  12     3447.21     3241.64    105.75 o 
   7   3  12      358.47      356.37     14.67 o 
   8   3  12     1966.95     2043.46     34.08 o 
   9   3  12      396.20      317.09     22.94 o 
  10   3  12     1399.07     1402.00     26.96 o 
  11   3  12      823.04      812.84     28.38 o 
  12   3  12      637.77      645.38     15.46 o 
  13   3  12      183.73      209.78     32.40 o 
  14   3  12      102.08      123.82     17.73 o 
  15   3  12      915.77     1017.98     27.58 o 
  16   3  12      208.59      165.95     26.22 o 
   0   4  12      374.71      210.93     26.08 o 
   1   4  12       69.03       77.90      7.39 o 
   2   4  12      199.44      185.60     14.53 o 
   3   4  12      368.94      379.91      8.15 o 
   4   4  12      694.66      589.88     10.27 o 
   5   4  12     4343.71     4534.17     39.23 o 
   6   4  12      406.29      381.99     12.38 o 
   7   4  12      910.27      871.29     15.51 o 
   8   4  12     2278.43     2331.48     55.63 o 
   9   4  12        5.61       17.16      8.16 o 
  10   4  12      558.35      577.70     32.39 o 
  11   4  12      276.98      298.01     42.21 o 
  12   4  12      697.98      660.43     20.00 o 
  13   4  12      110.22       91.72     15.78 o 
  14   4  12      107.52      100.95     23.75 o 
  15   4  12      135.54      112.43     35.79 o 
  16   4  12       31.39       39.82     13.17 o 
   1   5  12     2613.37     2645.76     24.94 o 
   2   5  12       80.63      118.95     10.70 o 
   3   5  12      386.29      406.33      8.74 o 
   4   5  12      271.05      246.78     11.46 o 
   5   5  12     1344.06     1336.91     19.42 o 
   6   5  12      809.24      759.98     17.22 o 
   7   5  12       23.57       27.91      5.06 o 
   8   5  12      359.85      381.80     31.15 o 
   9   5  12      115.06      123.96     18.07 o 
  10   5  12      145.02      130.19     14.90 o 
  11   5  12      150.71      200.65     17.09 o 
  12   5  12      128.28      128.80     24.99 o 
  13   5  12       10.01       36.05      8.08 o 
  14   5  12      130.34      109.59     25.44 o 
  15   5  12      301.63      257.53     79.54 o 
   0   6  12      378.85      324.71     17.30 o 
   1   6  12      713.49      708.97     11.36 o 
   2   6  12      469.54      486.62     11.42 o 
   3   6  12     2038.16     1999.36     31.23 o 
   4   6  12      141.89      134.77     13.79 o 
   5   6  12      315.15      268.98     12.00 o 
   6   6  12      594.20      595.92     15.91 o 
   7   6  12      174.39      178.08     22.09 o 
   8   6  12      860.71      816.87     22.93 o 
   9   6  12      130.27      116.08     16.27 o 
  10   6  12       44.11       36.15      8.70 o 
  11   6  12       72.91       66.62     12.29 o 
  12   6  12      351.06      320.56     47.13 o 
  13   6  12      234.72      236.64     30.98 o 
  14   6  12       57.26       54.61     12.73 o 
   1   7  12     2042.17     1894.56     33.48 o 
   2   7  12      366.06      339.97     12.73 o 
   3   7  12     4724.68     4311.41    271.19 o 
   4   7  12      146.22      113.39     11.99 o 
   5   7  12      712.21      696.79     16.94 o 
   6   7  12        4.68       15.00      5.51 o 
   7   7  12       80.31       80.85     13.65 o 
   8   7  12      116.88      115.96     16.49 o 
   9   7  12     1793.30     1850.75     39.96 o 
  10   7  12      764.20      791.54     28.23 o 
  11   7  12       26.86       38.79     10.99 o 
  12   7  12      105.99      126.46     31.56 o 
  13   7  12       58.01       45.54     11.77 o 
   0   8  12       56.87       50.19      8.28 o 
   1   8  12      381.18      390.82     17.52 o 
   2   8  12       37.43       27.14      5.15 o 
   3   8  12       18.82       22.46      5.73 o 
   4   8  12      193.60      201.45     23.35 o 
   5   8  12       31.26       36.13      7.20 o 
   6   8  12      146.36      153.02     29.90 o 
   7   8  12      976.45     1034.15     23.26 o 
   8   8  12     1189.81     1217.53     27.65 o 
   9   8  12      155.96      154.22     28.34 o 
  10   8  12      376.75      443.68     38.82 o 
  11   8  12      132.06      141.47     26.70 o 
  12   8  12      388.01      427.18     25.80 o 
   1   9  12      732.46      733.78     18.79 o 
   2   9  12      858.35      915.25     20.46 o 
   3   9  12      289.88      296.73     21.63 o 
   4   9  12      740.54      741.06     15.53 o 
   5   9  12      289.99      282.64     18.11 o 
   6   9  12        3.72       20.81      9.86 o 
   7   9  12     1332.64     1449.40     46.12 o 
   8   9  12       53.40       59.49     11.18 o 
   9   9  12      104.04      120.75     20.39 o 
  10   9  12      104.19       87.09     29.22 o 
   0  10  12      907.02      971.80     40.99 o 
   1  10  12      464.73      490.05     16.46 o 
   2  10  12       82.32       83.39     11.22 o 
   3  10  12       80.77       76.11     12.38 o 
   4  10  12       37.25       30.71      7.61 o 
   5  10  12       60.77       36.90     16.29 o 
   6  10  12      673.56      743.63     26.29 o 
   7  10  12      696.16      850.34     31.00 o 
   8  10  12       91.54       74.33     25.63 o 
   1  11  12      815.12      851.81     19.28 o 
   2  11  12      100.28      100.24     20.16 o 
   3  11  12      111.11       92.49     16.26 o 
   4  11  12       38.91       39.80      9.37 o 
   2   0  13      164.45      167.12     10.03 o 
   4   0  13     1261.57     1360.17     28.90 o 
   6   0  13      194.48      185.12     22.44 o 
   8   0  13     1266.22     1198.50     41.37 o 
  10   0  13      971.85     1116.26     21.85 o 
  12   0  13      818.98      719.74     97.60 o 
  14   0  13     1300.95     1364.93     40.33 o 
  16   0  13      516.41      616.75     50.71 o 
   0   1  13    42112.18    46482.21    443.76 o 
   1   1  13      839.68      902.30     29.67 o 
   2   1  13     1537.55     1599.43     14.07 o 
   3   1  13     1100.73      969.68     16.14 o 
   4   1  13    18899.53    19863.68    106.57 o 
   5   1  13     1725.55     1690.60     18.23 o 
   6   1  13       90.71       88.62      9.33 o 
   7   1  13      177.51      185.77     12.18 o 
   8   1  13      968.40      913.64     12.75 o 
   9   1  13       53.67       47.24      6.21 o 
  10   1  13      243.03      245.53     19.03 o 
  11   1  13      366.92      275.03     20.94 o 
  12   1  13      308.78      405.98     51.72 o 
  13   1  13       49.17       31.00      7.78 o 
  14   1  13      478.36      471.43     64.26 o 
  15   1  13      296.01      307.04     44.39 o 
  16   1  13      286.90      247.74     40.06 o 
  17   1  13      390.75      358.05     62.91 o 
   1   2  13      781.89      816.69     12.55 o 
   2   2  13     7165.83     7603.30     50.03 o 
   3   2  13     4476.46     4530.73     36.43 o 
   4   2  13     1468.68     1544.50     17.47 o 
   5   2  13       47.04       98.29     10.63 o 
   6   2  13       16.68       20.11      3.78 o 
   7   2  13      614.15      602.12     11.24 o 
   8   2  13     2747.00     2852.24     32.98 o 
   9   2  13      120.86      123.31     13.29 o 
  10   2  13      362.96      418.00     15.25 o 
  11   2  13      234.39      206.07     30.76 o 
  12   2  13      415.93      394.67     18.16 o 
  13   2  13      698.95      772.46     36.92 o 
  14   2  13       10.12       18.81      6.84 o 
  15   2  13       31.26       28.44      9.14 o 
  16   2  13      191.47      147.60     28.17 o 
  17   2  13       16.03       19.64      8.15 o 
   0   3  13     1031.04     1142.20     25.98 o 
   1   3  13       88.93       74.56      7.65 o 
   2   3  13     6576.96     6860.19    162.27 o 
   3   3  13      244.32      231.36      9.34 o 
   4   3  13       77.09       73.39      6.62 o 
   5   3  13     1275.53     1197.75     17.83 o 
   6   3  13     2198.56     2206.54     30.57 o 
   7   3  13      188.06      216.17     11.10 o 
   8   3  13     4076.16     4194.82     47.20 o 
   9   3  13     3295.72     3370.70     51.57 o 
  10   3  13      570.96      519.00     26.83 o 
  11   3  13      206.43      192.27     21.92 o 
  12   3  13      475.69      497.18     19.61 o 
  13   3  13       93.36      107.47     19.30 o 
  14   3  13      294.04      316.66     35.74 o 
  15   3  13        7.09       14.40      7.74 o 
  16   3  13      115.75      112.67     25.68 o 
   1   4  13     1175.53     1191.93     13.28 o 
   2   4  13     2159.03     2123.95     21.43 o 
   3   4  13     1261.21     1371.58     17.09 o 
   4   4  13     2305.62     2395.29     28.10 o 
   5   4  13     1044.14      949.62     12.29 o 
   6   4  13      697.53      619.48     11.51 o 
   7   4  13      392.27      417.06     11.14 o 
   8   4  13     3235.97     3187.53     40.19 o 
   9   4  13     1807.83     1948.86     32.52 o 
  10   4  13      141.03      168.35     22.91 o 
  11   4  13      187.98      205.03     27.99 o 
  12   4  13      467.72      481.35     32.17 o 
  13   4  13     1022.28     1065.54     25.69 o 
  14   4  13      185.15      202.38     44.78 o 
  15   4  13        7.23        6.42     18.53 o 
  16   4  13      702.89      825.28     38.00 o 
   0   5  13      114.11      105.67     12.13 o 
   1   5  13      566.26      538.08     11.23 o 
   2   5  13       93.26      100.24     10.44 o 
   3   5  13     1132.98     1133.35     13.70 o 
   4   5  13      569.64      513.82      8.65 o 
   5   5  13     1515.34     1476.83     21.21 o 
   6   5  13     2554.90     2463.20     33.20 o 
   7   5  13       23.53       26.08      4.26 o 
   8   5  13     2439.21     2595.99     52.35 o 
   9   5  13       66.71       86.66     12.87 o 
  10   5  13      259.39      247.03     30.70 o 
  11   5  13        4.10       17.95      7.18 o 
  12   5  13       78.72       85.85     17.83 o 
  13   5  13        8.73       25.87      9.62 o 
  14   5  13       82.65       74.68     14.87 o 
  15   5  13      187.19      219.82     46.93 o 
   1   6  13     1528.52     1380.93     19.11 o 
   2   6  13     2560.66     2538.49     33.30 o 
   3   6  13     3145.27     3013.10     32.80 o 
   4   6  13     3028.81     2926.69     50.72 o 
   5   6  13       52.94       66.74      7.99 o 
   6   6  13      597.33      589.32     14.23 o 
   7   6  13      387.77      341.63     29.58 o 
   8   6  13      471.75      462.52     46.15 o 
   9   6  13       39.57       42.57      7.69 o 
  10   6  13        6.04       19.43      7.21 o 
  11   6  13       32.60       15.90     10.36 o 
  12   6  13      293.30      320.81     49.03 o 
  13   6  13      381.05      372.76     46.59 o 
  14   6  13        7.26        4.99      5.63 o 
   0   7  13     4397.91     4332.63     66.84 o 
   1   7  13     2365.26     2337.81     27.72 o 
   2   7  13      137.35      150.34     14.36 o 
   3   7  13     2734.57     2772.59     32.38 o 
   4   7  13     1603.67     1559.04     21.72 o 
   5   7  13      140.63      171.48     19.20 o 
   6   7  13       70.12       69.44      9.73 o 
   7   7  13      583.20      618.14     36.22 o 
   8   7  13      435.83      453.08     24.42 o 
   9   7  13      132.35      137.56     21.92 o 
  10   7  13      190.37      216.50     41.93 o 
  11   7  13       47.46       54.13     11.59 o 
  12   7  13      409.35      430.89     31.57 o 
  13   7  13       25.56       33.27     11.74 o 
   1   8  13      615.39      617.17     18.90 o 
   2   8  13       30.40       31.42      5.47 o 
   3   8  13      591.60      564.55     18.11 o 
   4   8  13       15.53       13.85      4.85 o 
   5   8  13      137.62      136.11     17.75 o 
   6   8  13      155.72      158.29     23.24 o 
   7   8  13      605.07      625.56     39.23 o 
   8   8  13        8.45       27.09     12.38 o 
   9   8  13      118.49      140.27     24.85 o 
  10   8  13      300.41      282.38     49.60 o 
  11   8  13       47.85       39.65     16.44 o 
  12   8  13      104.69       88.61     24.79 o 
   0   9  13       30.30       45.04      9.11 o 
   1   9  13      240.08      228.45     26.95 o 
   2   9  13      439.72      394.87     21.94 o 
   3   9  13       46.57       42.91      7.25 o 
   4   9  13      862.08      925.76     30.45 o 
   5   9  13      170.22      165.78     26.25 o 
   6   9  13      524.42      570.71     37.09 o 
   7   9  13      273.43      259.12     46.37 o 
   8   9  13      168.21      207.56     31.53 o 
   9   9  13       13.66       19.27      8.66 o 
  10   9  13      374.73      379.96     32.55 o 
   1  10  13      146.99      143.60     19.22 o 
   2  10  13      246.12      242.69     19.62 o 
   3  10  13      177.18      178.97     27.40 o 
   4  10  13        2.70       15.69      6.82 o 
   5  10  13      290.10      260.15     50.18 o 
   6  10  13      816.08      919.02     66.55 o 
   7  10  13      178.96      174.77     39.62 o 
   0  11  13     1144.20     1289.95     72.97 o 
   1  11  13      253.76      256.53     24.44 o 
   2  11  13       56.08       38.04     10.62 o 
   3  11  13        3.54       10.44      5.49 o 
   0   0  14      603.76      599.40     24.59 o 
   2   0  14     3829.85     4031.31     35.04 o 
   4   0  14      447.22      407.76     12.45 o 
   6   0  14      762.79      745.15     17.55 o 
   8   0  14      352.24      346.66     19.19 o 
  10   0  14       15.30       25.51      5.88 o 
  12   0  14      729.79      708.87     72.39 o 
  14   0  14      588.38      624.13     89.29 o 
  16   0  14      192.22      212.79     48.93 o 
   1   1  14     1406.73     1385.17     14.05 o 
   2   1  14      444.70      496.55      9.29 o 
   3   1  14     2323.62     2185.25     20.06 o 
   4   1  14     1165.83     1102.94     22.07 o 
   5   1  14     6024.72     6191.85     35.27 o 
   6   1  14      567.61      596.83     11.37 o 
   7   1  14     1354.29     1382.47     17.07 o 
   8   1  14      171.22      173.33     16.45 o 
   9   1  14     2087.65     2117.52     26.24 o 
  10   1  14     1415.01     1381.21     20.28 o 
  11   1  14      386.77      420.18     25.05 o 
  12   1  14      123.25      149.80     19.66 o 
  13   1  14      580.76      589.90     37.35 o 
  14   1  14      210.75      227.56     30.64 o 
  15   1  14      253.43      217.43     36.41 o 
  16   1  14      227.83      193.32     36.70 o 
  17   1  14      455.33      489.65     48.90 o 
   0   2  14     9168.83     9947.56     79.55 o 
   1   2  14      474.48      494.16      9.70 o 
   2   2  14     1049.64     1123.75     15.59 o 
   3   2  14      451.13      490.96      8.28 o 
   4   2  14     1366.27     1353.08     15.88 o 
   5   2  14      538.36      519.90     10.93 o 
   6   2  14      419.94      414.06     11.32 o 
   7   2  14       23.64       36.63      4.70 o 
   8   2  14      461.38      498.07     10.31 o 
   9   2  14     1393.18     1333.88     22.36 o 
  10   2  14      162.09      184.23     20.22 o 
  11   2  14      490.64      484.43     26.08 o 
  12   2  14      200.21      191.29     20.30 o 
  13   2  14       69.50       56.52     11.97 o 
  14   2  14      151.69      180.13     23.18 o 
  15   2  14      228.84      242.32     38.33 o 
  16   2  14      150.86      140.03     28.04 o 
   1   3  14      514.92      414.49      7.95 o 
   2   3  14     3432.88     3708.80     94.36 o 
   3   3  14      526.13      530.69     12.22 o 
   4   3  14      110.20      110.90      9.30 o 
   5   3  14     2449.83     2298.28     22.39 o 
   6   3  14     1031.77     1057.01     14.60 o 
   7   3  14      725.40      754.65     12.15 o 
   8   3  14     6550.90     6904.09     84.55 o 
   9   3  14     3364.80     3443.77     53.68 o 
  10   3  14       97.96      132.50     18.65 o 
  11   3  14       34.64       30.63      6.96 o 
  12   3  14      137.58      125.31     16.87 o 
  13   3  14     1030.34     1085.79     32.88 o 
  14   3  14      785.40      792.22     39.38 o 
  15   3  14       15.62       17.34      7.44 o 
  16   3  14      213.90      201.04     38.95 o 
   0   4  14     1467.95     1317.42     19.27 o 
   1   4  14     2204.47     2214.00     18.69 o 
   2   4  14       80.39       74.61      8.02 o 
   3   4  14     1593.61     1633.59     14.70 o 
   4   4  14     7311.00     6902.09     52.88 o 
   5   4  14     1829.22     1832.51     21.98 o 
   6   4  14      355.15      367.74     19.63 o 
   7   4  14      145.60      163.40     15.31 o 
   8   4  14      795.06      811.31     17.39 o 
   9   4  14      253.83      248.29     25.80 o 
  10   4  14      245.37      282.95     37.83 o 
  11   4  14       42.58       39.80      6.94 o 
  12   4  14      156.56      161.85     23.76 o 
  13   4  14      153.08      137.93     25.85 o 
  14   4  14      163.36      121.93     29.61 o 
  15   4  14       40.26       44.41     13.56 o 
  16   4  14      508.06      595.24     32.09 o 
   1   5  14      275.85      261.57     14.74 o 
   2   5  14      662.16      658.47     12.31 o 
   3   5  14     1060.64     1067.73     15.12 o 
   4   5  14     2722.12     2712.10     33.45 o 
   5   5  14     1302.92     1259.55     20.89 o 
   6   5  14      533.25      531.43     12.15 o 
   7   5  14      151.38      147.74     10.67 o 
   8   5  14      697.33      706.87     19.85 o 
   9   5  14     1808.07     1988.48     64.18 o 
  10   5  14      266.30      243.08     34.58 o 
  11   5  14      820.08      837.76     37.86 o 
  12   5  14      181.01      162.74     28.31 o 
  13   5  14       16.37       23.64     11.65 o 
  14   5  14       87.63       57.97     16.53 o 
  15   5  14        0.01       31.89     24.27 o 
   0   6  14     2331.67     2220.58     35.86 o 
   1   6  14     1034.47     1006.70     16.79 o 
   2   6  14      353.32      377.50     12.51 o 
   3   6  14     1683.37     1564.54     18.94 o 
   4   6  14     1519.02     1471.38     22.93 o 
   5   6  14      427.82      456.14     18.12 o 
   6   6  14      190.76      193.56     13.18 o 
   7   6  14      116.11      121.94     16.21 o 
   8   6  14      148.13      162.18     25.98 o 
   9   6  14      337.25      332.18     30.94 o 
  10   6  14      209.78      244.85     32.02 o 
  11   6  14      626.13      620.01     24.07 o 
  12   6  14       29.67       36.69     10.91 o 
  13   6  14        0.14        7.37      8.00 o 
  14   6  14       60.61       78.02     21.35 o 
   1   7  14      174.67      188.04     17.60 o 
   2   7  14     1683.11     1693.03     21.32 o 
   3   7  14      525.99      545.69     13.67 o 
   4   7  14      191.56      204.87     20.16 o 
   5   7  14     3089.87     2993.41     45.87 o 
   6   7  14       23.35       27.60      5.42 o 
   7   7  14      871.41      891.82     30.90 o 
   8   7  14        9.25       10.81      6.56 o 
   9   7  14        1.91        4.11      7.07 o 
  10   7  14       27.86       37.58     10.21 o 
  11   7  14       23.39       17.00      8.46 o 
  12   7  14      111.93       91.84     20.99 o 
  13   7  14      202.37      198.49     37.06 o 
   0   8  14      744.89      701.34     21.49 o 
   1   8  14      357.34      319.20     13.16 o 
   2   8  14      228.84      230.66     23.28 o 
   3   8  14      220.99      210.91     20.43 o 
   4   8  14      471.76      490.62     30.08 o 
   5   8  14       33.82       31.14      6.87 o 
   6   8  14       57.36       52.78     10.39 o 
   7   8  14       86.73       90.99     14.46 o 
   8   8  14      375.98      427.79     31.92 o 
   9   8  14       29.11       35.97      8.17 o 
  10   8  14       95.95       88.96     20.26 o 
  11   8  14      260.45      205.74     52.67 o 
   1   9  14      218.31      190.30     22.36 o 
   2   9  14       27.99       26.83      6.14 o 
   3   9  14       66.70       65.15     11.61 o 
   4   9  14      189.31      164.00     23.64 o 
   5   9  14      237.89      229.49     37.60 o 
   6   9  14       67.41       89.14     18.99 o 
   7   9  14      425.21      473.33     24.15 o 
   8   9  14      350.98      340.37     43.72 o 
   9   9  14      126.52      121.83     22.09 o 
  10   9  14      393.82      234.71    107.24 o 
   0  10  14      319.89      240.71     50.85 o 
   1  10  14       46.69       48.83      8.60 o 
   2  10  14      160.85      142.54     21.74 o 
   3  10  14       91.25       72.96     13.96 o 
   4  10  14        3.96       12.41      5.56 o 
   5  10  14       48.22       59.19     15.59 o 
   6  10  14      502.97      531.93     44.93 o 
   7  10  14       67.08       51.05     13.41 o 
   1  11  14       69.70       58.12     15.21 o 
   2  11  14       89.81       78.48     34.00 o 
   2   0  15      232.93      233.66      9.99 o 
   4   0  15     2599.45     2472.69     42.22 o 
   6   0  15      246.57      234.73     26.11 o 
   8   0  15       42.58       54.69      8.35 o 
  10   0  15       80.47       90.26     15.68 o 
  12   0  15      185.59      179.96     44.86 o 
  14   0  15        6.55       -1.83     14.22 o 
  16   0  15       56.62       57.55     20.72 o 
   0   1  15      287.55      310.71     11.90 o 
   1   1  15     2040.45     2240.88     21.22 o 
   2   1  15     2301.27     2530.68     18.47 o 
   3   1  15     3025.21     2961.96     32.45 o 
   4   1  15     1449.03     1487.93     19.44 o 
   5   1  15     1244.29     1257.32     27.40 o 
   6   1  15      712.88      769.90     14.19 o 
   7   1  15        6.84        7.69      3.77 o 
   8   1  15      147.92      157.70     13.99 o 
   9   1  15      944.69      958.24     17.17 o 
  10   1  15     2131.26     2225.74     27.80 o 
  11   1  15      603.83      631.95     16.36 o 
  12   1  15      225.52      216.23     25.88 o 
  13   1  15      806.57      818.49     39.56 o 
  14   1  15       65.80       69.91     10.88 o 
  15   1  15      249.28      241.62     43.32 o 
  16   1  15      236.13      257.30     41.69 o 
   1   2  15     4142.51     3934.07     60.31 o 
   2   2  15     3462.03     3515.87     20.59 o 
   3   2  15      224.78      190.06      7.63 o 
   4   2  15     2048.70     2036.20     36.22 o 
   5   2  15      794.73      695.14     12.96 o 
   6   2  15       58.99       76.09      7.53 o 
   7   2  15      131.64      134.96     12.36 o 
   8   2  15      678.23      728.08     14.09 o 
   9   2  15      153.29      161.52     17.07 o 
  10   2  15      478.50      431.92     16.16 o 
  11   2  15       17.50       13.41      6.28 o 
  12   2  15      107.61      122.88     16.89 o 
  13   2  15      162.92      165.93     23.66 o 
  14   2  15      376.61      364.75     55.69 o 
  15   2  15      153.76      185.67     24.33 o 
  16   2  15       24.66       34.88     12.48 o 
   0   3  15      395.75      347.50     13.06 o 
   1   3  15      890.19      889.60     12.51 o 
   2   3  15      212.30      202.72      8.48 o 
   3   3  15      998.25     1032.24     14.44 o 
   4   3  15      614.13      578.91     12.66 o 
   5   3  15      107.88      108.68     12.09 o 
   6   3  15      780.26      768.93     27.63 o 
   7   3  15     1008.41     1002.90     25.41 o 
   8   3  15     2219.77     2211.50     27.83 o 
   9   3  15       92.87      121.40     14.29 o 
  10   3  15     1080.46     1060.65     25.77 o 
  11   3  15      985.23      968.56     22.40 o 
  12   3  15       39.86       38.30      7.71 o 
  13   3  15      257.17      286.98     49.64 o 
  14   3  15      278.37      244.94     40.59 o 
  15   3  15       91.38       87.40     20.31 o 
  16   3  15      397.07      512.10     57.13 o 
   1   4  15      467.88      469.10     11.65 o 
   2   4  15      257.03      196.82     10.80 o 
   3   4  15      436.85      455.79     11.25 o 
   4   4  15      897.19      849.23     13.98 o 
   5   4  15      968.38      935.55     18.28 o 
   6   4  15     1030.09      987.40     18.04 o 
   7   4  15      110.79      110.00     11.89 o 
   8   4  15      509.45      503.23     19.76 o 
   9   4  15      323.96      275.70     42.34 o 
  10   4  15      534.65      546.60     20.36 o 
  11   4  15       10.04       11.76      6.90 o 
  12   4  15      991.85      999.68     31.88 o 
  13   4  15      381.90      429.99     56.31 o 
  14   4  15       75.02       67.03     31.35 o 
  15   4  15      250.08      197.19     54.73 o 
   0   5  15    20395.53    21738.73    344.81 o 
   1   5  15      541.28      494.13     10.83 o 
   2   5  15      353.22      354.49     11.62 o 
   3   5  15      843.57      768.67     10.96 o 
   4   5  15      848.01      772.16     14.92 o 
   5   5  15      654.88      640.51     14.39 o 
   6   5  15      967.97      942.45     19.06 o 
   7   5  15     1910.49     2010.65     27.29 o 
   8   5  15     1025.25     1025.23     28.54 o 
   9   5  15      411.95      405.78     28.66 o 
  10   5  15       64.19       59.74     10.56 o 
  11   5  15      552.18      546.85     31.07 o 
  12   5  15      329.87      331.69     42.52 o 
  13   5  15        5.71       10.84      8.17 o 
  14   5  15      106.69       91.58     21.84 o 
  15   5  15        4.20       -0.20     10.24 o 
   1   6  15     1609.32     1551.93     18.62 o 
   2   6  15     3552.57     3508.62     47.85 o 
   3   6  15      197.55      197.08     20.05 o 
   4   6  15      762.90      739.24     16.07 o 
   5   6  15      222.67      221.38     20.74 o 
   6   6  15       34.90       35.06      6.16 o 
   7   6  15      201.23      217.56     23.37 o 
   8   6  15      403.16      439.07     45.20 o 
   9   6  15      506.17      475.36     26.49 o 
  10   6  15      484.79      489.93     57.32 o 
  11   6  15       29.64       31.91      7.13 o 
  12   6  15      483.00      474.31     28.00 o 
  13   6  15      100.64       97.07     22.43 o 
  14   6  15      106.67       86.12     22.78 o 
   0   7  15      329.51      298.10     20.77 o 
   1   7  15      207.13      227.98     17.96 o 
   2   7  15      128.36      110.91     10.95 o 
   3   7  15      920.52      858.28     18.38 o 
   4   7  15       34.94       44.67      6.76 o 
   5   7  15     1814.01     1758.91     40.72 o 
   6   7  15      116.27      117.20     15.10 o 
   7   7  15      118.12      111.45     16.73 o 
   8   7  15       96.08      110.51     16.19 o 
   9   7  15      203.20      214.14     28.77 o 
  10   7  15       33.58       49.89     12.87 o 
  11   7  15      260.72      256.31     43.95 o 
  12   7  15       63.43       62.84     11.77 o 
  13   7  15       84.45       62.09     27.45 o 
   1   8  15        0.22        2.21      5.13 o 
   2   8  15       41.66       36.81      6.06 o 
   3   8  15      460.79      430.86     17.19 o 
   4   8  15       89.03      108.85     12.99 o 
   5   8  15       58.64       57.88     11.55 o 
   6   8  15       27.38       39.21      8.97 o 
   7   8  15      390.68      356.80     40.37 o 
   8   8  15       80.43       79.08     15.04 o 
   9   8  15      221.22      245.36     21.05 o 
  10   8  15       43.33       48.39     11.67 o 
  11   8  15      177.26      155.82     37.91 o 
   0   9  15      856.01      902.59     21.76 o 
   1   9  15      198.33      159.77     18.27 o 
   2   9  15      287.22      286.84     34.07 o 
   3   9  15       10.92       17.63      6.90 o 
   4   9  15       51.29       47.76      8.15 o 
   5   9  15      115.67      131.82     17.29 o 
   6   9  15       96.58       95.88     18.53 o 
   7   9  15      473.44      458.99     45.50 o 
   8   9  15       40.07       38.75     11.45 o 
   9   9  15        4.83        9.52      8.52 o 
   1  10  15      672.81      712.58     17.15 o 
   2  10  15       40.81       32.57      8.86 o 
   3  10  15       88.12       94.32     17.91 o 
   4  10  15       91.09       91.37     17.69 o 
   5  10  15      224.61      205.16     51.76 o 
   6  10  15      871.90      929.61     26.78 o 
   0   0  16     1113.87     1149.26     62.77 o 
   2   0  16      212.51      162.11     35.74 o 
   4   0  16      677.53      653.66     26.60 o 
   6   0  16     1470.97     1581.63     25.31 o 
   8   0  16      114.81      108.55     15.32 o 
  10   0  16     1661.47     1505.83     81.32 o 
  12   0  16      650.24      657.87     42.38 o 
  14   0  16      726.28      728.89    100.00 o 
  16   0  16     1073.19     1309.48     46.89 o 
   1   1  16     1401.47     1450.05     29.12 o 
   2   1  16     1645.23     1787.69     21.90 o 
   3   1  16      587.01      562.90     13.74 o 
   4   1  16       78.92       69.96     11.73 o 
   5   1  16     1616.24     1700.46     23.73 o 
   6   1  16      141.61      158.30     13.90 o 
   7   1  16      603.10      580.99     13.33 o 
   8   1  16      120.97      127.66     13.32 o 
   9   1  16       23.96       26.78      4.17 o 
  10   1  16      867.17      897.17     14.72 o 
  11   1  16      455.95      397.36     19.39 o 
  12   1  16      526.04      582.64     37.27 o 
  13   1  16      327.83      396.89     44.90 o 
  14   1  16      143.64      112.24     18.77 o 
  15   1  16      124.26      122.96     24.99 o 
  16   1  16        4.82       14.47     10.09 o 
   0   2  16       38.64       47.59      7.09 o 
   1   2  16     6114.19     6221.98     60.69 o 
   2   2  16      136.94      182.89      9.26 o 
   3   2  16      325.36      320.85      6.67 o 
   4   2  16      465.92      468.34     11.90 o 
   5   2  16      482.52      425.30      9.79 o 
   6   2  16      187.02      212.78     19.01 o 
   7   2  16      395.42      350.93     13.64 o 
   8   2  16      359.63      348.14     21.29 o 
   9   2  16      168.90      149.51     14.90 o 
  10   2  16      658.35      578.70     21.41 o 
  11   2  16      630.66      686.94     19.59 o 
  12   2  16      225.24      243.51     14.40 o 
  13   2  16      782.36      839.60     26.79 o 
  14   2  16      120.18      125.83     21.13 o 
  15   2  16      751.28      875.37     27.85 o 
  16   2  16      215.73      197.29     42.51 o 
   1   3  16     3112.23     3144.44     38.06 o 
   2   3  16     6635.98     6064.42    127.18 o 
   3   3  16     1405.29     1409.05     14.97 o 
   4   3  16        7.99        6.34      4.55 o 
   5   3  16      304.76      305.00     12.13 o 
   6   3  16     1060.91     1029.04     19.70 o 
   7   3  16       43.72       44.36      5.21 o 
   8   3  16     1124.13     1195.87     21.31 o 
   9   3  16      612.04      663.15     13.81 o 
  10   3  16     2159.48     2077.47     41.47 o 
  11   3  16      767.79      767.19     26.16 o 
  12   3  16      104.49       98.12     16.65 o 
  13   3  16        6.34        6.66     11.95 o 
  14   3  16       32.69       34.48      7.65 o 
  15   3  16      451.18      456.60     61.82 o 
  16   3  16      109.55      103.18     24.60 o 
   0   4  16      793.96      667.53     15.67 o 
   1   4  16      460.50      478.28     11.30 o 
   2   4  16      154.90      156.19     14.26 o 
   3   4  16      213.76      204.67     12.07 o 
   4   4  16      586.91      534.62     10.95 o 
   5   4  16      918.10      880.60     17.62 o 
   6   4  16        2.94       11.40      3.47 o 
   7   4  16      292.92      303.70     20.10 o 
   8   4  16     2311.24     2288.87     28.27 o 
   9   4  16      568.87      559.03     45.66 o 
  10   4  16     1667.33     1694.36     36.67 o 
  11   4  16      122.76      132.59     18.42 o 
  12   4  16     1399.71     1413.72     49.09 o 
  13   4  16       18.29       18.35      7.57 o 
  14   4  16      170.41      205.88     48.03 o 
  15   4  16       78.14       48.45     17.74 o 
   1   5  16      168.32      176.22     16.09 o 
   2   5  16     3429.85     3148.41     36.75 o 
   3   5  16     3032.21     2789.86     42.76 o 
   4   5  16       15.44       31.92      6.17 o 
   5   5  16      288.91      272.83     14.04 o 
   6   5  16     5824.46     5911.66     41.09 o 
   7   5  16      438.32      421.96     18.76 o 
   8   5  16      694.33      660.94     38.35 o 
   9   5  16     1096.17     1148.75     28.50 o 
  10   5  16      339.35      306.17     43.86 o 
  11   5  16      249.38      227.05     26.09 o 
  12   5  16      436.65      502.44     33.49 o 
  13   5  16       43.38       41.34     11.14 o 
  14   5  16      110.16      118.57     31.85 o 
   0   6  16      589.16      573.12     18.05 o 
   1   6  16     1116.76     1066.38     17.32 o 
   2   6  16      108.57      102.97     10.75 o 
   3   6  16       52.90       46.24      5.54 o 
   4   6  16      228.33      245.20     25.11 o 
   5   6  16      120.83      132.80     16.25 o 
   6   6  16      378.95      411.21     24.19 o 
   7   6  16       34.04       36.11      5.75 o 
   8   6  16      373.15      359.53     31.98 o 
   9   6  16      441.59      418.50     33.48 o 
  10   6  16      816.55      771.71     38.81 o 
  11   6  16       27.24       34.88      9.07 o 
  12   6  16      493.70      495.43     24.41 o 
  13   6  16      115.92      103.27     18.96 o 
   1   7  16      369.60      333.83     16.47 o 
   2   7  16     1603.93     1498.28     26.96 o 
   3   7  16     1007.84      988.78     20.83 o 
   4   7  16       54.31       62.16      7.59 o 
   5   7  16      666.92      632.37     19.80 o 
   6   7  16      453.01      450.18     19.65 o 
   7   7  16      425.38      420.46     30.07 o 
   8   7  16       38.63       52.06     11.97 o 
   9   7  16      907.09     1013.44     29.08 o 
  10   7  16      399.11      376.35     51.44 o 
  11   7  16       89.66      101.09     16.78 o 
  12   7  16        4.15        5.64      7.90 o 
   0   8  16      142.34      125.23     22.25 o 
   1   8  16      143.56      126.24     16.78 o 
   2   8  16       63.22       68.71      9.56 o 
   3   8  16      334.65      310.65     21.49 o 
   4   8  16       71.21       84.51     12.13 o 
   5   8  16      299.39      298.15     29.36 o 
   6   8  16       81.29       62.12     15.53 o 
   7   8  16      652.53      675.45     25.29 o 
   8   8  16       45.39       49.38      9.88 o 
   9   8  16      182.41      141.70     24.69 o 
  10   8  16        4.84       16.78      8.07 o 
  11   8  16      163.35      138.26     28.05 o 
   1   9  16      385.83      365.44     19.91 o 
   2   9  16      327.29      346.48     27.32 o 
   3   9  16      148.46      146.67     20.09 o 
   4   9  16        9.12       15.59      6.77 o 
   5   9  16      381.43      408.97     34.02 o 
   6   9  16      346.74      412.24     53.12 o 
   7   9  16      419.48      354.94     30.69 o 
   8   9  16      558.56      705.99     32.77 o 
   9   9  16       38.20       32.59     13.17 o 
   0  10  16       52.32       47.29     13.89 o 
   1  10  16      879.98      975.00     27.86 o 
   2  10  16      100.51       99.19     18.37 o 
   3  10  16      128.90      114.49     20.89 o 
   4  10  16       20.21       22.41      6.59 o 
   5  10  16      253.97      229.77     46.62 o 
   6  10  16      470.96      508.69     24.35 o 
   2   0  17    13423.12    13666.01     96.34 o 
   4   0  17       19.06       22.23      4.51 o 
   6   0  17      739.22      773.10     18.08 o 
   8   0  17     1630.98     1660.73     34.93 o 
  10   0  17     3823.27     4100.34     64.99 o 
  12   0  17     1684.55     1758.73     50.36 o 
  14   0  17      322.36      402.25     68.34 o 
  16   0  17      588.77      690.68    120.86 o 
   0   1  17     2049.06     1958.58     21.00 o 
   1   1  17     1785.68     1804.33     17.34 o 
   2   1  17     1407.90     1366.86     18.91 o 
   3   1  17     3269.68     3295.05     24.84 o 
   4   1  17      676.40      756.95     14.66 o 
   5   1  17     2123.16     2105.79     22.53 o 
   6   1  17      873.50      852.99     14.57 o 
   7   1  17     1153.20     1157.43     17.68 o 
   8   1  17      108.54      154.03     15.03 o 
   9   1  17      243.21      236.74     22.16 o 
  10   1  17      241.19      223.65     13.04 o 
  11   1  17      776.26      697.78     20.98 o 
  12   1  17      192.34      228.03     29.14 o 
  13   1  17      223.04      193.03     33.57 o 
  14   1  17      735.61      819.93     33.30 o 
  15   1  17       29.08       44.60     11.49 o 
  16   1  17       53.00       66.14     13.50 o 
   1   2  17     6590.76     6527.79     62.44 o 
   2   2  17       88.91       97.25      9.20 o 
   3   2  17      272.78      291.10      6.55 o 
   4   2  17       16.85       22.52      4.14 o 
   5   2  17      454.91      456.80     10.36 o 
   6   2  17      508.51      494.74     13.95 o 
   7   2  17      308.32      324.01     11.61 o 
   8   2  17      622.55      630.81     14.60 o 
   9   2  17       74.77       74.99      8.64 o 
  10   2  17      331.78      379.05     23.43 o 
  11   2  17       34.96       38.25      8.11 o 
  12   2  17      422.60      457.01     18.36 o 
  13   2  17        1.22        7.86     10.75 o 
  14   2  17       69.73       65.47     11.84 o 
  15   2  17      444.48      506.19     36.81 o 
  16   2  17       92.24      107.47     17.61 o 
   0   3  17       39.75       41.77      7.49 o 
   1   3  17      660.72      658.78     11.67 o 
   2   3  17      132.62      126.92     11.71 o 
   3   3  17     3017.69     2806.51     41.16 o 
   4   3  17      614.16      583.68     20.94 o 
   5   3  17       97.49       94.21     11.42 o 
   6   3  17       11.44        9.18      4.34 o 
   7   3  17     3371.90     3511.03     41.34 o 
   8   3  17      934.59      875.27     16.21 o 
   9   3  17      844.69      922.94     22.72 o 
  10   3  17      461.44      485.59     21.24 o 
  11   3  17     1033.28     1100.91     28.44 o 
  12   3  17       94.07       88.74     13.92 o 
  13   3  17       50.51       63.24     12.61 o 
  14   3  17      109.51       86.27     19.11 o 
  15   3  17       46.20       48.63     11.41 o 
   1   4  17      221.33      245.41     10.98 o 
   2   4  17     2513.25     2418.48     27.87 o 
   3   4  17      185.67      182.83     16.86 o 
   4   4  17     1910.03     1795.88     27.93 o 
   5   4  17      581.84      588.54     13.44 o 
   6   4  17      474.30      478.03     15.48 o 
   7   4  17       85.61       90.13      9.48 o 
   8   4  17      450.98      422.17     16.48 o 
   9   4  17      402.01      364.03     38.96 o 
  10   4  17     1895.73     1950.37     36.66 o 
  11   4  17      425.05      414.53     48.50 o 
  12   4  17      491.12      522.83     27.06 o 
  13   4  17      109.58       87.15     20.69 o 
  14   4  17      222.57      214.20     92.88 o 
  15   4  17       30.83       20.09     10.75 o 
   0   5  17      632.17      608.91     19.66 o 
   1   5  17      653.54      633.78     12.12 o 
   2   5  17      968.56      933.32     14.44 o 
   3   5  17      946.49      963.82     18.81 o 
   4   5  17     3489.21     3501.82     47.64 o 
   5   5  17      147.65      168.60     17.04 o 
   6   5  17      439.60      414.50     26.85 o 
   7   5  17      256.14      263.44     11.69 o 
   8   5  17      827.29      814.09     26.97 o 
   9   5  17       23.64       27.68      8.37 o 
  10   5  17      463.74      436.80     49.71 o 
  11   5  17       63.27       43.28      9.68 o 
  12   5  17      410.83      408.60     54.02 o 
  13   5  17        7.56       19.93      7.39 o 
  14   5  17      133.89      111.02     30.01 o 
   1   6  17        2.73        8.81      4.44 o 
   2   6  17      133.25      109.39     12.55 o 
   3   6  17      149.28      169.76     15.41 o 
   4   6  17     1020.62      944.85     28.30 o 
   5   6  17      523.85      509.18     21.44 o 
   6   6  17      159.12      175.75     17.34 o 
   7   6  17      522.32      508.08     20.18 o 
   8   6  17      130.66      149.04     20.63 o 
   9   6  17      237.26      234.71     28.53 o 
  10   6  17      200.82      194.88     27.91 o 
  11   6  17      324.92      321.07     47.47 o 
  12   6  17      277.74      259.19     46.04 o 
  13   6  17        6.93       11.15      6.67 o 
   0   7  17     1090.41      975.17     25.15 o 
   1   7  17      212.73      198.55     15.44 o 
   2   7  17      223.44      207.37     19.68 o 
   3   7  17     1512.21     1455.29     27.59 o 
   4   7  17     1532.44     1490.78     23.71 o 
   5   7  17      519.24      483.29     20.17 o 
   6   7  17      753.82      727.20     23.52 o 
   7   7  17      298.08      296.30     37.19 o 
   8   7  17      294.58      305.22     38.31 o 
   9   7  17      182.90      161.43     23.40 o 
  10   7  17       93.17       93.13     16.39 o 
  11   7  17      555.33      628.14     22.78 o 
  12   7  17      142.02      131.81     32.98 o 
   1   8  17       46.64       37.67      5.83 o 
   2   8  17      218.56      236.70     33.47 o 
   3   8  17      742.65      747.68     19.83 o 
   4   8  17       22.60       22.13      6.25 o 
   5   8  17       15.91       19.43      5.89 o 
   6   8  17      127.09      162.34     23.57 o 
   7   8  17      246.88      266.33     42.35 o 
   8   8  17      122.65      123.83     19.27 o 
   9   8  17       32.27       40.51      9.94 o 
  10   8  17       48.96       69.65     12.26 o 
   0   9  17      133.47      132.99     34.74 o 
   1   9  17      198.72      149.97     21.29 o 
   2   9  17      472.19      471.71     19.26 o 
   3   9  17        2.02       10.71      5.52 o 
   4   9  17      238.24      224.21     31.63 o 
   5   9  17       42.98       45.63      8.83 o 
   6   9  17       36.43       54.07     14.37 o 
   7   9  17       86.63       97.62     21.31 o 
   8   9  17      248.33      326.02     38.16 o 
   1  10  17      585.06      605.36     21.53 o 
   2  10  17      424.30      434.55     17.75 o 
   3  10  17      129.06      115.51     22.26 o 
   4  10  17      123.90      112.20     20.56 o 
   5  10  17       22.80       21.67     14.29 o 
   0   0  18      123.16      183.97     32.80 o 
   2   0  18     2391.81     2341.16     53.40 o 
   4   0  18       67.46      108.14     11.67 o 
   6   0  18     1566.01     1466.82     62.11 o 
   8   0  18      198.64      181.53     23.60 o 
  10   0  18      298.91      314.80     33.72 o 
  12   0  18      883.12      919.31     50.46 o 
  14   0  18      336.20      337.42     58.06 o 
  16   0  18       94.34      139.20     43.88 o 
   1   1  18      337.33      347.73      8.13 o 
   2   1  18     4251.52     4084.08     88.06 o 
   3   1  18     1112.96     1070.60     25.46 o 
   4   1  18     1068.19     1146.97     17.56 o 
   5   1  18     2277.41     2285.42     31.68 o 
   6   1  18     6810.24     6371.99    354.20 o 
   7   1  18     1094.35     1044.81     17.81 o 
   8   1  18      252.89      282.32     16.81 o 
   9   1  18      116.24      120.80     10.56 o 
  10   1  18       82.48       96.86     10.67 o 
  11   1  18       92.42       88.37     11.99 o 
  12   1  18      171.39      185.50     23.33 o 
  13   1  18       10.52       20.62      9.19 o 
  14   1  18      635.72      720.96     48.29 o 
  15   1  18      146.49      142.96     27.29 o 
  16   1  18       36.95       29.20     11.93 o 
   0   2  18     2795.83     3064.72     30.76 o 
   1   2  18     9615.81     9759.61     79.93 o 
   2   2  18     1319.16     1261.33     16.90 o 
   3   2  18     2277.52     2242.32     37.91 o 
   4   2  18       67.59       77.65      7.71 o 
   5   2  18     1835.16     1774.18     24.38 o 
   6   2  18      252.28      248.25     19.28 o 
   7   2  18     1510.11     1468.69     33.20 o 
   8   2  18       63.00       69.30      9.41 o 
   9   2  18       60.34       67.98      8.14 o 
  10   2  18      394.20      449.75     44.11 o 
  11   2  18       22.12       19.22      6.40 o 
  12   2  18      235.53      237.32     28.53 o 
  13   2  18      118.51      131.08     18.81 o 
  14   2  18       11.16       30.31      8.19 o 
  15   2  18       88.23      124.77     22.23 o 
   1   3  18      211.11      216.99     16.50 o 
   2   3  18      193.85      198.59      9.28 o 
   3   3  18      504.00      512.53     10.88 o 
   4   3  18     2645.53     2831.97     36.49 o 
   5   3  18     1113.16     1121.37     19.21 o 
   6   3  18     1268.32     1236.08     26.41 o 
   7   3  18     2231.60     2279.04     30.16 o 
   8   3  18     1125.79     1137.70     27.17 o 
   9   3  18      197.11      264.16     20.54 o 
  10   3  18      141.04      161.48     23.17 o 
  11   3  18       53.76       56.13      9.83 o 
  12   3  18       65.21       63.89     13.35 o 
  13   3  18      258.06      254.94     49.68 o 
  14   3  18       34.87       27.80     10.66 o 
  15   3  18      142.92      133.25     23.42 o 
   0   4  18     1346.47     1317.78     26.25 o 
   1   4  18      316.81      319.35      9.67 o 
   2   4  18      137.28      143.11     10.33 o 
   3   4  18      275.18      290.33     27.44 o 
   4   4  18     4658.93     4668.09     73.58 o 
   5   4  18      330.78      292.97     15.02 o 
   6   4  18     1303.22     1361.44     23.97 o 
   7   4  18       31.42       35.55      6.84 o 
   8   4  18      201.30      198.81     23.69 o 
   9   4  18      224.62      200.78     25.28 o 
  10   4  18      702.52      743.90     38.46 o 
  11   4  18       25.67       35.20      8.69 o 
  12   4  18      153.09      138.58     29.87 o 
  13   4  18      124.35      102.70     25.32 o 
  14   4  18      279.40      261.06     69.52 o 
   1   5  18      474.26      482.15     12.69 o 
   2   5  18     1288.21     1199.78     19.79 o 
   3   5  18      490.82      465.84     13.84 o 
   4   5  18     2713.96     2599.20     38.85 o 
   5   5  18      413.36      406.40     12.75 o 
   6   5  18      252.02      259.41     27.48 o 
   7   5  18       70.15       65.39      8.25 o 
   8   5  18      935.05      862.61     23.27 o 
   9   5  18      210.85      211.57     26.58 o 
  10   5  18      120.46      116.06     20.64 o 
  11   5  18       82.67       81.11     15.04 o 
  12   5  18       99.23      133.59     21.66 o 
  13   5  18      102.30       82.57     13.98 o 
  14   5  18      105.71       93.88     26.98 o 
   0   6  18     3740.68     3857.83     49.57 o 
   1   6  18      783.95      721.47     14.76 o 
   2   6  18      438.86      410.13     13.56 o 
   3   6  18      509.31      485.57     22.46 o 
   4   6  18      868.79      819.78     20.26 o 
   5   6  18      910.58      806.43     20.25 o 
   6   6  18      504.05      477.88     30.70 o 
   7   6  18     1596.42     1627.17     41.08 o 
   8   6  18      245.27      226.95     28.41 o 
   9   6  18      240.48      225.18     32.02 o 
  10   6  18       42.75       43.03      8.75 o 
  11   6  18        3.41       15.35      5.92 o 
  12   6  18      217.27      228.58     38.86 o 
  13   6  18      162.34      122.81     32.44 o 
   1   7  18      250.03      237.06     21.93 o 
   2   7  18       18.72       17.06      4.38 o 
   3   7  18      525.83      453.83     16.31 o 
   4   7  18       16.97       21.36      4.90 o 
   5   7  18      267.38      255.66     30.03 o 
   6   7  18      142.42      153.82     19.53 o 
   7   7  18      304.36      340.48     42.07 o 
   8   7  18      304.82      288.81     40.56 o 
   9   7  18       65.26       58.94     12.23 o 
  10   7  18        0.36       10.25      8.43 o 
  11   7  18      307.23      396.03     51.10 o 
   0   8  18      869.91      870.98     40.45 o 
   1   8  18       36.64       33.65      5.73 o 
   2   8  18      369.11      371.74     31.79 o 
   3   8  18      913.60      935.03     20.13 o 
   4   8  18       10.08       21.29      5.70 o 
   5   8  18       26.61       43.56      7.72 o 
   6   8  18      514.80      586.61     27.06 o 
   7   8  18      263.75      270.14     38.41 o 
   8   8  18      535.87      579.73     32.37 o 
   9   8  18      245.14      204.87     33.36 o 
  10   8  18        9.40       10.83      6.02 o 
   1   9  18      373.29      373.29     35.46 o 
   2   9  18      875.40      945.54     20.09 o 
   3   9  18       41.81       49.90      8.99 o 
   4   9  18      102.04       84.30     14.21 o 
   5   9  18       29.48       39.02     10.98 o 
   6   9  18      578.55      658.18     34.23 o 
   7   9  18      198.93      211.37     40.98 o 
   8   9  18       26.37       35.52     10.20 o 
   0  10  18       59.41       51.80     13.61 o 
   1  10  18      219.80      181.47     38.48 o 
   2  10  18       13.14       12.32      6.59 o 
   3  10  18        8.08       11.26      5.36 o 
   4  10  18       33.45       40.23      7.49 o 
   2   0  19      551.08      478.16     25.39 o 
   4   0  19      348.64      284.23     19.81 o 
   6   0  19    13638.14    13960.32    186.36 o 
   8   0  19      188.64      217.15     25.78 o 
  10   0  19     1154.63     1078.31     29.40 o 
  12   0  19      832.92      818.05     62.71 o 
  14   0  19      260.69      266.87     51.85 o 
   0   1  19      284.84      294.88     24.01 o 
   1   1  19     1355.78     1290.18     12.60 o 
   2   1  19       71.84       66.04      7.03 o 
   3   1  19      440.50      404.31     12.90 o 
   4   1  19      312.76      348.21     15.03 o 
   5   1  19     2156.38     2163.87     30.44 o 
   6   1  19      456.09      463.24     10.73 o 
   7   1  19      245.50      284.43     24.81 o 
   8   1  19      161.82      163.36     15.16 o 
   9   1  19      339.16      314.83     20.26 o 
  10   1  19      532.93      501.71     13.80 o 
  11   1  19       12.09       23.27      5.19 o 
  12   1  19      284.30      302.52     39.00 o 
  13   1  19      147.53      143.32     24.30 o 
  14   1  19      110.26       97.87     19.60 o 
  15   1  19      101.78      133.97     24.65 o 
   1   2  19     1027.13      939.40     47.50 o 
   2   2  19     4519.74     4885.93     37.89 o 
   3   2  19      728.98      738.09     13.31 o 
   4   2  19     3004.69     3282.62     38.45 o 
   5   2  19     5055.78     5037.92     55.14 o 
   6   2  19      156.30      146.18     14.05 o 
   7   2  19      124.34      129.35     13.18 o 
   8   2  19       91.63       81.81      9.55 o 
   9   2  19     1074.64     1047.72     19.74 o 
  10   2  19      676.16      644.31     21.18 o 
  11   2  19       19.18       21.79      5.05 o 
  12   2  19       59.76       66.81     12.97 o 
  13   2  19      111.79      122.28     25.30 o 
  14   2  19       59.15       69.52     13.08 o 
  15   2  19        9.07       17.00      9.92 o 
   0   3  19      158.03      228.94     20.80 o 
   1   3  19     1339.45     1291.23     19.55 o 
   2   3  19     2672.26     2730.26     65.16 o 
   3   3  19     1133.33     1030.97     26.71 o 
   4   3  19      376.76      375.41     12.45 o 
   5   3  19      986.44      967.17     17.57 o 
   6   3  19      241.31      288.15     24.60 o 
   7   3  19      297.31      313.04     24.47 o 
   8   3  19      278.54      300.00     15.86 o 
   9   3  19       17.22       15.21      5.10 o 
  10   3  19      435.04      493.76     28.15 o 
  11   3  19       29.72       31.38      9.63 o 
  12   3  19        4.35       14.88      6.59 o 
  13   3  19      165.69      175.71     28.76 o 
  14   3  19      140.19      148.23     31.01 o 
  15   3  19      189.95      184.38     35.85 o 
   1   4  19      681.24      625.20     12.00 o 
   2   4  19      550.64      541.60      9.60 o 
   3   4  19      743.46      779.41     16.56 o 
   4   4  19      110.82      120.36     12.91 o 
   5   4  19     1036.96     1129.67     20.17 o 
   6   4  19     1752.56     1813.96     24.54 o 
   7   4  19       99.13       95.88     13.12 o 
   8   4  19      117.37      117.32     13.63 o 
   9   4  19     1000.71      989.03     31.54 o 
  10   4  19      660.45      701.90     26.77 o 
  11   4  19       23.22       22.05      7.30 o 
  12   4  19      431.79      510.96     32.52 o 
  13   4  19      321.80      244.06     47.48 o 
  14   4  19      204.70      210.18     57.36 o 
   0   5  19      136.88      136.45     20.92 o 
   1   5  19       19.65       23.44      4.16 o 
   2   5  19      380.29      345.83     28.71 o 
   3   5  19       90.47      100.88     10.90 o 
   4   5  19     1221.90     1142.94     22.38 o 
   5   5  19       31.50       28.37      6.45 o 
   6   5  19      631.59      601.48     23.47 o 
   7   5  19       12.06       12.13      4.99 o 
   8   5  19     1473.40     1485.95     37.92 o 
   9   5  19      255.21      251.25     31.96 o 
  10   5  19      480.46      507.33     68.04 o 
  11   5  19       29.65       33.51      9.24 o 
  12   5  19      176.68      167.64     36.93 o 
  13   5  19        2.08       13.75      6.88 o 
   1   6  19      689.27      606.69     18.12 o 
   2   6  19       42.98       45.32      7.15 o 
   3   6  19      739.43      696.13     19.55 o 
   4   6  19      835.15      761.84     21.05 o 
   5   6  19     1014.21      961.22     20.13 o 
   6   6  19      121.70      106.23     15.99 o 
   7   6  19      340.19      318.83     17.27 o 
   8   6  19      113.05      104.87     16.38 o 
   9   6  19      122.19      116.94     18.68 o 
  10   6  19       60.75       69.15     12.61 o 
  11   6  19      195.56      183.95     35.86 o 
  12   6  19       60.62       53.56     16.44 o 
   0   7  19      207.51      195.61     28.35 o 
   1   7  19      793.25      710.84     16.56 o 
   2   7  19      317.61      296.81     30.08 o 
   3   7  19      341.86      343.20     24.55 o 
   4   7  19      254.67      233.79     25.57 o 
   5   7  19      469.10      455.31     16.43 o 
   6   7  19       45.33       43.14      7.34 o 
   7   7  19       47.48       46.65     10.97 o 
   8   7  19      100.04      111.61     19.87 o 
   9   7  19       80.22       95.78     14.68 o 
  10   7  19       70.35       55.90     10.91 o 
  11   7  19      306.64      240.81     58.79 o 
   1   8  19       25.55       44.32      7.95 o 
   2   8  19      486.04      522.34     15.91 o 
   3   8  19      661.56      610.97     20.55 o 
   4   8  19       39.52       36.25      6.95 o 
   5   8  19       30.01       25.49      5.92 o 
   6   8  19      972.22     1077.76     25.45 o 
   7   8  19      506.36      552.88     34.47 o 
   8   8  19       59.21       80.38     17.14 o 
   9   8  19      226.69      228.69     43.54 o 
   0   9  19      523.58      506.22     36.59 o 
   1   9  19       53.94       50.15     10.59 o 
   2   9  19       18.43       15.02      6.13 o 
   3   9  19       16.36       23.12      7.70 o 
   4   9  19      259.12      276.76     17.61 o 
   5   9  19      254.63      211.93     50.95 o 
   6   9  19      183.53      148.27     29.11 o 
   7   9  19      841.30      982.38     27.07 o 
   1  10  19        9.17       15.10      7.33 o 
   2  10  19      354.67      389.94     45.09 o 
   3  10  19      151.11      121.01     21.58 o 
   0   0  20      232.11      193.17     34.15 o 
   2   0  20      112.16      105.52     12.62 o 
   4   0  20      270.24      254.72     30.43 o 
   6   0  20     5258.79     5247.00     79.76 o 
   8   0  20      332.87      343.92     29.54 o 
  10   0  20      880.71      836.54     28.73 o 
  12   0  20      740.70      714.15     79.81 o 
  14   0  20      193.87      169.04     34.81 o 
   1   1  20     1127.13     1074.40     14.69 o 
   2   1  20      162.37      172.59     10.91 o 
   3   1  20      465.05      441.41     12.28 o 
   4   1  20      123.33      127.79     13.11 o 
   5   1  20      148.22      159.04     16.52 o 
   6   1  20      108.43      131.91     11.59 o 
   7   1  20      901.70      886.48     17.23 o 
   8   1  20      377.28      369.86     19.09 o 
   9   1  20      661.94      651.60     13.84 o 
  10   1  20     1252.88     1394.79     19.88 o 
  11   1  20     1206.94     1282.59     27.48 o 
  12   1  20      177.59      172.18     27.25 o 
  13   1  20       26.49       43.89     11.62 o 
  14   1  20       67.80       80.68     16.59 o 
  15   1  20       11.05       29.15     11.54 o 
   0   2  20      350.47      302.71     27.27 o 
   1   2  20      696.61      670.46     18.05 o 
   2   2  20      351.89      361.68      9.18 o 
   3   2  20      151.04      166.89     16.08 o 
   4   2  20      229.27      245.68     19.40 o 
   5   2  20     4905.05     4930.05     75.44 o 
   6   2  20       49.52       52.85      5.65 o 
   7   2  20      179.40      192.27     15.87 o 
   8   2  20      569.90      583.99     17.09 o 
   9   2  20     2033.79     2096.31     33.38 o 
  10   2  20      572.11      556.94     26.76 o 
  11   2  20      235.56      238.11     29.58 o 
  12   2  20       17.34       17.33      5.03 o 
  13   2  20       81.03       92.16     15.47 o 
  14   2  20      219.21      209.27     34.21 o 
  15   2  20      634.45      733.93     45.71 o 
   1   3  20      752.22      712.54     10.97 o 
   2   3  20       20.83       27.52      4.26 o 
   3   3  20      855.73      792.32     15.46 o 
   4   3  20      142.97      170.19     16.53 o 
   5   3  20     1464.61     1446.66     29.59 o 
   6   3  20       16.88       19.43      5.07 o 
   7   3  20      108.66       97.04     12.46 o 
   8   3  20      363.09      401.52     19.28 o 
   9   3  20      599.80      536.42     14.62 o 
  10   3  20      205.03      221.04     18.21 o 
  11   3  20      265.35      241.60     26.30 o 
  12   3  20      184.52      136.26     24.96 o 
  13   3  20      121.30      131.54     20.97 o 
  14   3  20       64.01       74.20     14.03 o 
   0   4  20     5749.36     5691.97     78.64 o 
   1   4  20      325.94      290.85     13.74 o 
   2   4  20       18.45       17.38      4.16 o 
   3   4  20      793.34      731.51     17.05 o 
   4   4  20     1459.55     1533.75     26.77 o 
   5   4  20      936.85      872.56     18.69 o 
   6   4  20      181.40      183.69     18.02 o 
   7   4  20     1033.75     1056.68     25.14 o 
   8   4  20      309.53      329.74     14.64 o 
   9   4  20        0.96       14.55      7.30 o 
  10   4  20      201.04      196.04     21.73 o 
  11   4  20       68.33       79.30     13.79 o 
  12   4  20      766.51      828.77     24.29 o 
  13   4  20       23.51       27.06      8.02 o 
  14   4  20       71.61       83.60     26.69 o 
   1   5  20       94.29       88.96     11.14 o 
   2   5  20       82.44       91.32     11.46 o 
   3   5  20       98.44       83.96     10.68 o 
   4   5  20        2.29        0.81      6.48 o 
   5   5  20     1911.34     1827.56     33.75 o 
   6   5  20      149.03      135.51     16.73 o 
   7   5  20      150.94      159.53     17.08 o 
   8   5  20      128.00      128.65     19.63 o 
   9   5  20        9.39       11.32      6.03 o 
  10   5  20      445.99      413.04     52.64 o 
  11   5  20      315.30      311.79     37.95 o 
  12   5  20        0.05       17.00      7.37 o 
  13   5  20       38.47       25.44     10.24 o 
   0   6  20      120.71      127.21     18.62 o 
   1   6  20      244.26      216.45     25.31 o 
   2   6  20       11.84       15.82      4.27 o 
   3   6  20      221.28      173.33     20.25 o 
   4   6  20     1742.71     1635.43     48.34 o 
   5   6  20      816.96      809.47     19.42 o 
   6   6  20      265.28      241.28     30.28 o 
   7   6  20      320.36      289.16     19.13 o 
   8   6  20      218.60      263.50     33.38 o 
   9   6  20       50.10       52.12     14.45 o 
  10   6  20       68.24       94.38     20.89 o 
  11   6  20      128.93      141.64     33.18 o 
  12   6  20       85.81       96.99     19.90 o 
   1   7  20      746.63      718.50     17.54 o 
   2   7  20      185.73      190.37     23.84 o 
   3   7  20      604.89      585.67     17.63 o 
   4   7  20       62.48       56.83      8.18 o 
   5   7  20     1413.90     1421.17     22.19 o 
   6   7  20       35.07       36.63      8.15 o 
   7   7  20       65.58       80.48     12.78 o 
   8   7  20      421.40      432.78     47.82 o 
   9   7  20      594.97      611.95     29.31 o 
  10   7  20       90.19       93.18     22.88 o 
  11   7  20      180.58      194.26     34.98 o 
   0   8  20      168.20      132.06     26.55 o 
   1   8  20      160.25      173.41     21.78 o 
   2   8  20       79.33       78.76     12.66 o 
   3   8  20      720.11      762.14     30.17 o 
   4   8  20      658.93      708.96     24.23 o 
   5   8  20      305.98      292.81     20.47 o 
   6   8  20      256.54      218.78     43.25 o 
   7   8  20      280.67      227.35     41.81 o 
   8   8  20      331.07      361.95     37.95 o 
   9   8  20       55.58       56.31     15.81 o 
   1   9  20      110.33       93.95     18.51 o 
   2   9  20        7.65       15.19      5.74 o 
   3   9  20       16.48       22.90      6.50 o 
   4   9  20      133.73      117.08     17.54 o 
   5   9  20      209.49      172.07     42.76 o 
   6   9  20      142.55      137.42     23.03 o 
   0  10  20       23.35       32.87     17.59 o 
   2   0  21      379.17      357.52     15.09 o 
   4   0  21      232.59      265.87     26.11 o 
   6   0  21    13414.36    14039.63    357.13 o 
   8   0  21      266.43      337.74     37.14 o 
  10   0  21      497.38      518.88     20.08 o 
  12   0  21      894.73      928.00     40.75 o 
  14   0  21      314.58      297.67     77.53 o 
   0   1  21     1052.81     1007.38     21.70 o 
   1   1  21       87.57       84.27      8.09 o 
   2   1  21       97.81      109.83      8.95 o 
   3   1  21      166.85      173.53     15.63 o 
   4   1  21      125.16      144.54     14.34 o 
   5   1  21     1804.32     1832.63     26.50 o 
   6   1  21      318.14      366.51     24.93 o 
   7   1  21       33.41       40.66      5.86 o 
   8   1  21      695.21      672.92     16.43 o 
   9   1  21       78.52       99.09      9.77 o 
  10   1  21      288.13      305.23     26.33 o 
  11   1  21      109.03       99.43     14.03 o 
  12   1  21      530.51      540.29     52.71 o 
  13   1  21      198.80      255.57     46.91 o 
  14   1  21      536.09      585.53     64.17 o 
  15   1  21      112.41       95.58     24.03 o 
   1   2  21     3872.12     3699.78     43.56 o 
   2   2  21      498.02      477.80     13.59 o 
   3   2  21      722.68      694.95     15.23 o 
   4   2  21       61.67       55.02      5.94 o 
   5   2  21      592.98      548.82     21.88 o 
   6   2  21     1208.53     1247.19     23.06 o 
   7   2  21     2126.44     2204.34     28.75 o 
   8   2  21      168.38      150.65     17.07 o 
   9   2  21      460.43      401.26     19.78 o 
  10   2  21      441.11      462.48     28.82 o 
  11   2  21       38.27       39.10      7.92 o 
  12   2  21      243.13      279.78     23.79 o 
  13   2  21        7.93       24.17      9.05 o 
  14   2  21      281.29      266.06     55.36 o 
   0   3  21     1749.99     1696.53     91.35 o 
   1   3  21      159.51      145.60     11.88 o 
   2   3  21     1448.59     1457.05     43.34 o 
   3   3  21      878.25      837.48     17.09 o 
   4   3  21      561.57      610.73     15.80 o 
   5   3  21      422.99      407.04     15.67 o 
   6   3  21      129.43      156.59     15.98 o 
   7   3  21      148.05      149.45     15.03 o 
   8   3  21      511.29      550.26     15.33 o 
   9   3  21      194.27      221.68     16.71 o 
  10   3  21       63.61       49.73     10.01 o 
  11   3  21       65.48       58.84      9.25 o 
  12   3  21      239.31      251.55     19.36 o 
  13   3  21       48.14       32.86     12.63 o 
  14   3  21       82.38       91.34     22.40 o 
   1   4  21      518.44      499.26     10.68 o 
   2   4  21       33.98       43.32      6.06 o 
   3   4  21      534.62      466.73     11.46 o 
   4   4  21      146.57      143.42     15.83 o 
   5   4  21     1033.66     1076.50     21.91 o 
   6   4  21      273.16      313.45     26.83 o 
   7   4  21       47.86       49.04      7.17 o 
   8   4  21      724.12      784.00     18.86 o 
   9   4  21      111.53      135.57     23.46 o 
  10   4  21      553.99      588.89     28.28 o 
  11   4  21      275.49      309.37     24.19 o 
  12   4  21      211.65      172.26     34.63 o 
  13   4  21        8.57       18.30      7.52 o 
   0   5  21      660.31      655.72     15.62 o 
   1   5  21       61.01       64.41      8.36 o 
   2   5  21      780.94      751.28     15.16 o 
   3   5  21       70.31       79.44      8.59 o 
   4   5  21      142.83      147.50     17.26 o 
   5   5  21      641.28      623.68     18.08 o 
   6   5  21       53.58       62.23      7.93 o 
   7   5  21       54.10       59.82      7.78 o 
   8   5  21      546.50      623.03     35.40 o 
   9   5  21       40.86       55.56     11.80 o 
  10   5  21      110.10       95.08     14.65 o 
  11   5  21       42.17       43.81     11.20 o 
  12   5  21      140.75      147.76     30.81 o 
  13   5  21       10.01       16.77      9.95 o 
   1   6  21     1313.33     1313.57     24.52 o 
   2   6  21     1673.36     1617.41     27.64 o 
   3   6  21      598.65      642.65     17.30 o 
   4   6  21       88.66       87.88     11.03 o 
   5   6  21       66.37       56.15      7.47 o 
   6   6  21      745.30      692.52     16.17 o 
   7   6  21      623.85      563.20     23.96 o 
   8   6  21      332.27      293.28     42.53 o 
   9   6  21      142.99      156.69     33.66 o 
  10   6  21      284.09      280.84     43.60 o 
  11   6  21       62.82       71.12     17.37 o 
   0   7  21      608.82      631.28     88.60 o 
   1   7  21       97.89       90.55     11.79 o 
   2   7  21       24.51       25.83      6.06 o 
   3   7  21       73.68       71.06     10.44 o 
   4   7  21      519.70      541.00     20.64 o 
   5   7  21      283.25      266.07     35.42 o 
   6   7  21      640.56      612.13     20.07 o 
   7   7  21       74.98       64.90     15.43 o 
   8   7  21      121.80      108.68     22.90 o 
   9   7  21        9.09       17.36     11.61 o 
  10   7  21      147.45      176.03     32.53 o 
   1   8  21      283.94      258.34     36.77 o 
   2   8  21       23.36       28.51      5.64 o 
   3   8  21      250.94      201.80     34.32 o 
   4   8  21      192.05      144.80     22.24 o 
   5   8  21      175.42      154.42     28.12 o 
   6   8  21      659.27      712.03     24.63 o 
   7   8  21       53.58       39.83     10.44 o 
   8   8  21      154.14      128.32     39.92 o 
   0   9  21     1632.46     1757.29     53.21 o 
   1   9  21      547.33      523.14     25.84 o 
   2   9  21      121.46       89.78     24.90 o 
   3   9  21      115.14       99.43     21.21 o 
   4   9  21      592.32      630.99     23.90 o 
   5   9  21       34.65       23.59      7.67 o 
   0   0  22       42.42       49.95      8.59 o 
   2   0  22       59.12       78.20     10.70 o 
   4   0  22     2129.39     2213.49     45.04 o 
   6   0  22      677.53      600.76     40.09 o 
   8   0  22     3364.30     3578.39     84.78 o 
  10   0  22      400.74      347.88     43.34 o 
  12   0  22      676.28      722.89     40.28 o 
  14   0  22      178.08      147.86     53.48 o 
   1   1  22     1497.82     1446.74     20.07 o 
   2   1  22     3416.95     3398.92     38.11 o 
   3   1  22      758.58      746.92     14.63 o 
   4   1  22      487.05      437.48     13.94 o 
   5   1  22      793.65      713.03     15.15 o 
   6   1  22      140.75      175.93     16.68 o 
   7   1  22      885.61      870.37     33.44 o 
   8   1  22      361.56      335.42     20.32 o 
   9   1  22       39.23       40.02      5.99 o 
  10   1  22       32.14       39.93      5.61 o 
  11   1  22      253.72      219.14     27.31 o 
  12   1  22      312.27      322.64     48.31 o 
  13   1  22        7.22       11.56      7.48 o 
  14   1  22      218.81      172.19     36.28 o 
   0   2  22      203.48      206.40     25.79 o 
   1   2  22     1160.07     1095.41     18.34 o 
   2   2  22      258.96      320.76     21.93 o 
   3   2  22     1066.94     1096.92     22.19 o 
   4   2  22      742.89      716.97     28.80 o 
   5   2  22      189.16      213.72     17.90 o 
   6   2  22      513.12      499.31     23.18 o 
   7   2  22     1067.23     1067.91     23.51 o 
   8   2  22      349.06      343.68     29.45 o 
   9   2  22      156.83      168.26     15.63 o 
  10   2  22      683.16      740.59     32.75 o 
  11   2  22      239.39      252.21     25.13 o 
  12   2  22      576.78      637.40     19.90 o 
  13   2  22       14.93       17.54      9.71 o 
  14   2  22       44.10       39.20     12.04 o 
   1   3  22      893.10      861.01     17.76 o 
   2   3  22      108.71      124.29     14.74 o 
   3   3  22     2174.03     2130.23     36.42 o 
   4   3  22      145.58      156.20     14.43 o 
   5   3  22      193.64      230.98     24.91 o 
   6   3  22      367.37      351.15     15.98 o 
   7   3  22      169.29      160.77     16.60 o 
   8   3  22      211.51      219.00     24.39 o 
   9   3  22      183.42      205.88     23.43 o 
  10   3  22       27.74       38.05     11.45 o 
  11   3  22      107.19       88.83     18.32 o 
  12   3  22      412.21      413.29     25.02 o 
  13   3  22       23.33       30.16     11.28 o 
  14   3  22      240.41      283.37     63.49 o 
   0   4  22     1145.99     1041.07     27.55 o 
   1   4  22      766.67      789.76     15.03 o 
   2   4  22     1285.77     1282.47     21.52 o 
   3   4  22      496.00      466.11     20.69 o 
   4   4  22     1298.68     1378.56     27.68 o 
   5   4  22     2232.11     2225.50     36.79 o 
   6   4  22       47.22       46.86      7.03 o 
   7   4  22      427.38      465.74     15.82 o 
   8   4  22      992.76     1040.36     24.84 o 
   9   4  22      243.63      228.99     30.24 o 
  10   4  22      857.45     1044.58     25.26 o 
  11   4  22      173.75      135.78     27.43 o 
  12   4  22       31.38       29.13     11.08 o 
  13   4  22       37.89       34.19      9.68 o 
   1   5  22      487.63      491.52     17.07 o 
   2   5  22      226.15      232.53     24.30 o 
   3   5  22       63.33       63.43      8.84 o 
   4   5  22      500.36      468.49     24.78 o 
   5   5  22       34.83       37.13      6.82 o 
   6   5  22     1544.43     1638.21     27.94 o 
   7   5  22       20.02       19.73      4.38 o 
   8   5  22      652.70      637.30     58.54 o 
   9   5  22       51.33       56.14     14.44 o 
  10   5  22      203.46      178.04     33.30 o 
  11   5  22      584.60      618.63     24.47 o 
  12   5  22      167.73      133.78     23.65 o 
   0   6  22       93.78       86.03     21.33 o 
   1   6  22      591.76      576.93     17.69 o 
   2   6  22        8.35       17.86      6.48 o 
   3   6  22      731.89      758.58     22.23 o 
   4   6  22       46.58       50.57      6.69 o 
   5   6  22       20.10       16.29      4.86 o 
   6   6  22      207.33      192.69     22.67 o 
   7   6  22     1270.44     1305.16     60.35 o 
   8   6  22      335.58      309.86     45.51 o 
   9   6  22       77.78       84.30     15.90 o 
  10   6  22      310.78      309.64     42.79 o 
  11   6  22       10.64       23.61      9.47 o 
   1   7  22      366.54      368.34     24.06 o 
   2   7  22      513.18      487.23     19.16 o 
   3   7  22      448.79      492.96     22.02 o 
   4   7  22       31.08       37.20      7.41 o 
   5   7  22      572.70      585.61     23.82 o 
   6   7  22      145.60      136.88     20.26 o 
   7   7  22      140.90      164.60     28.06 o 
   8   7  22       89.52       61.87     13.89 o 
   9   7  22      150.31      124.55     29.03 o 
  10   7  22      488.85      523.30     33.90 o 
   0   8  22      554.43      592.50     28.48 o 
   1   8  22       28.78       21.51      7.53 o 
   2   8  22       85.80       75.60     12.16 o 
   3   8  22      191.35      159.92     27.50 o 
   4   8  22       28.12       23.75      7.86 o 
   5   8  22       87.56       66.13     11.22 o 
   6   8  22       23.74       12.22     10.69 o 
   7   8  22       58.90       58.61     15.32 o 
   8   8  22      245.76      214.60     79.72 o 
   1   9  22       66.95       72.38     13.08 o 
   2   9  22      337.66      306.63     48.06 o 
   3   9  22       55.05       47.64     10.92 o 
   4   9  22       95.73       68.55     14.83 o 
   2   0  23      834.19      789.89     27.88 o 
   4   0  23      695.61      658.91     37.18 o 
   6   0  23      297.28      343.10     36.66 o 
   8   0  23      967.67      959.41     26.53 o 
  10   0  23      543.73      570.68     25.23 o 
  12   0  23       43.22       26.86     14.24 o 
  14   0  23      230.47      224.50     65.55 o 
   0   1  23     1255.40     1175.76     32.39 o 
   1   1  23     2108.41     2102.04     25.11 o 
   2   1  23       64.60       80.23      8.51 o 
   3   1  23     1020.51     1038.29     24.84 o 
   4   1  23      184.67      185.46     18.40 o 
   5   1  23      735.57      756.35     17.13 o 
   6   1  23       32.96       49.68      6.81 o 
   7   1  23     1474.59     1464.25     23.89 o 
   8   1  23     1629.88     1569.61     25.33 o 
   9   1  23      364.44      387.83     31.10 o 
  10   1  23      394.40      405.21     17.07 o 
  11   1  23       84.45      119.47     16.84 o 
  12   1  23      656.93      665.92     35.75 o 
  13   1  23       63.46       65.45     13.80 o 
  14   1  23       69.61       72.33     18.90 o 
   1   2  23     1731.77     1610.67     23.84 o 
   2   2  23       30.54       34.02      5.40 o 
   3   2  23     1374.18     1408.36     29.61 o 
   4   2  23      811.46      817.34     16.51 o 
   5   2  23     2085.67     2117.76     30.70 o 
   6   2  23      680.44      675.00     14.53 o 
   7   2  23      716.59      672.05     19.33 o 
   8   2  23      358.04      370.20     29.92 o 
   9   2  23        7.95       10.74      4.38 o 
  10   2  23      218.67      225.03     27.72 o 
  11   2  23      353.17      352.25     43.37 o 
  12   2  23      360.27      366.72     22.13 o 
  13   2  23       47.08       63.16     16.30 o 
  14   2  23        7.05       13.62      7.16 o 
   0   3  23      122.88      109.37     17.95 o 
   1   3  23     1151.08     1134.37     20.64 o 
   2   3  23      348.62      332.88     23.90 o 
   3   3  23     2461.08     2416.00     29.03 o 
   4   3  23     1645.80     1660.79     26.56 o 
   5   3  23      772.84      719.86     16.67 o 
   6   3  23       47.20       41.21      6.01 o 
   7   3  23      131.18      154.30     18.57 o 
   8   3  23      141.34      135.85     15.78 o 
   9   3  23      491.48      442.92     48.55 o 
  10   3  23       94.33       95.26     14.75 o 
  11   3  23      103.26      106.33     20.52 o 
  12   3  23      142.53      141.90     29.01 o 
  13   3  23      366.86      335.01     57.98 o 
   1   4  23      895.93      862.93     18.97 o 
   2   4  23      110.40      125.37     12.87 o 
   3   4  23      310.14      287.35     29.45 o 
   4   4  23      742.39      672.91     17.14 o 
   5   4  23      219.10      215.19     23.45 o 
   6   4  23       15.58       14.97      5.81 o 
   7   4  23       62.97       59.11      9.24 o 
   8   4  23      120.02      127.41     17.85 o 
   9   4  23      134.19      150.32     21.46 o 
  10   4  23     1094.78     1186.03     42.17 o 
  11   4  23       66.08       73.31     13.34 o 
  12   4  23       81.39       90.33     19.29 o 
   0   5  23       18.87       23.61     11.91 o 
   1   5  23      697.99      684.03     18.07 o 
   2   5  23      298.72      257.15     25.33 o 
   3   5  23      333.38      300.15     16.11 o 
   4   5  23      425.14      369.41     32.15 o 
   5   5  23       92.24       99.69     12.19 o 
   6   5  23      753.35      744.34     20.39 o 
   7   5  23       92.06       89.78     12.27 o 
   8   5  23      243.45      263.14     37.54 o 
   9   5  23      175.12      224.72     26.71 o 
  10   5  23      161.88      133.55     22.52 o 
  11   5  23       22.13       23.53      9.39 o 
  12   5  23      116.96       96.82     19.15 o 
   1   6  23       53.20       44.77      6.95 o 
   2   6  23        3.68        3.84      6.05 o 
   3   6  23      188.53      198.10     23.18 o 
   4   6  23       64.45       56.47      8.28 o 
   5   6  23      240.13      204.05     27.12 o 
   6   6  23       36.79       27.85      7.19 o 
   7   6  23      206.73      193.37     29.36 o 
   8   6  23      485.95      437.64     51.82 o 
   9   6  23       35.04       37.90      8.92 o 
  10   6  23      261.74      231.82     57.55 o 
   0   7  23      145.58      108.49     32.59 o 
   1   7  23      774.98      855.58     27.96 o 
   2   7  23       20.51       16.35      4.80 o 
   3   7  23      392.10      379.37     18.30 o 
   4   7  23       90.61       95.33     17.00 o 
   5   7  23      390.88      323.73     39.26 o 
   6   7  23       92.64       60.67     11.24 o 
   7   7  23      352.93      242.10     52.88 o 
   8   7  23      109.50       91.57     23.33 o 
   9   7  23       18.22       25.83      8.83 o 
   1   8  23       31.60       48.86      9.81 o 
   2   8  23     1194.05     1259.24     26.30 o 
   3   8  23       40.71       44.88      8.41 o 
   4   8  23       55.93       39.67      8.11 o 
   5   8  23      463.67      418.08     33.87 o 
   6   8  23      471.85      406.32     72.31 o 
   7   8  23       57.02       37.43      8.92 o 
   0   9  23       31.98       39.59     13.40 o 
   1   9  23       96.88      101.29     24.77 o 
   2   9  23        1.04       10.38      5.76 o 
   3   9  23       68.59       46.08     13.86 o 
   0   0  24      886.15      721.04     36.79 o 
   2   0  24     1146.24     1158.84     26.51 o 
   4   0  24      838.59      826.34     23.25 o 
   6   0  24     1038.48     1010.05     26.71 o 
   8   0  24       18.50       19.99      6.38 o 
  10   0  24      496.76      454.83     46.19 o 
  12   0  24      813.14      906.99     37.27 o 
   1   1  24      445.98      449.26     13.64 o 
   2   1  24      726.32      657.26     38.78 o 
   3   1  24      683.50      684.72     15.88 o 
   4   1  24      219.18      223.69     19.57 o 
   5   1  24       94.20      100.04     11.26 o 
   6   1  24      312.44      341.63     28.14 o 
   7   1  24     2376.38     2395.58     33.27 o 
   8   1  24      795.83      732.19     16.79 o 
   9   1  24      224.40      198.94     21.94 o 
  10   1  24      856.24      884.76     16.80 o 
  11   1  24       23.33       27.03      7.10 o 
  12   1  24      527.18      635.55     31.12 o 
  13   1  24      515.36      504.49     53.58 o 
   0   2  24     4157.83     4310.77     78.25 o 
   1   2  24      962.24      861.95     15.88 o 
   2   2  24      151.98      153.65     16.52 o 
   3   2  24       70.07       77.53      8.78 o 
   4   2  24      110.50      123.64     15.43 o 
   5   2  24      995.86     1007.79     21.45 o 
   6   2  24       59.38       57.44      7.27 o 
   7   2  24      640.55      673.38     32.50 o 
   8   2  24       94.61       82.18     10.36 o 
   9   2  24       30.21       22.93      6.12 o 
  10   2  24       40.22       33.69      7.12 o 
  11   2  24      371.05      376.71     24.46 o 
  12   2  24       51.38       50.26     10.23 o 
  13   2  24      239.05      184.41     41.75 o 
   1   3  24      550.54      538.68     16.94 o 
   2   3  24     2917.48     2813.65     92.24 o 
   3   3  24      333.22      329.26     21.32 o 
   4   3  24       25.52       25.30      4.50 o 
   5   3  24      246.51      259.05     22.79 o 
   6   3  24      385.62      398.22     31.97 o 
   7   3  24       55.56       63.60      7.96 o 
   8   3  24     1197.13     1341.34     26.68 o 
   9   3  24      414.58      465.34     60.67 o 
  10   3  24      163.47      169.75     23.26 o 
  11   3  24       23.09       29.64      7.01 o 
  12   3  24       51.43       35.12      8.00 o 
  13   3  24      227.26      208.57     47.10 o 
   0   4  24      658.49      710.47     26.32 o 
   1   4  24     1183.08     1112.94     38.90 o 
   2   4  24      327.73      300.47     26.86 o 
   3   4  24      192.95      186.46     18.34 o 
   4   4  24      128.70      138.20     15.70 o 
   5   4  24      203.45      221.40     28.34 o 
   6   4  24      178.43      189.95     19.61 o 
   7   4  24       47.97       51.44      8.61 o 
   8   4  24       17.03       22.93      4.55 o 
   9   4  24       89.65       78.56     15.40 o 
  10   4  24      195.30      168.44     25.96 o 
  11   4  24       19.41       18.48      9.39 o 
  12   4  24      127.92      109.04     29.11 o 
   1   5  24      339.08      327.23     22.82 o 
   2   5  24      958.68      994.71     18.84 o 
   3   5  24      195.27      196.63     26.23 o 
   4   5  24     2154.07     2227.50     35.05 o 
   5   5  24      161.48      133.63     22.15 o 
   6   5  24     1687.48     1762.43     24.57 o 
   7   5  24      132.06      159.81     21.63 o 
   8   5  24       79.77       74.93     21.05 o 
   9   5  24        5.39       12.54      7.89 o 
  10   5  24       20.50       36.67     10.29 o 
  11   5  24       22.16       13.11      8.74 o 
   0   6  24      731.25      784.36     47.84 o 
   1   6  24       45.20       57.39     11.09 o 
   2   6  24        3.67       12.55      5.52 o 
   3   6  24      100.84       88.26     14.01 o 
   4   6  24       16.79       22.77      7.31 o 
   5   6  24      263.07      235.86     27.58 o 
   6   6  24       80.70       84.18     15.36 o 
   7   6  24      473.40      468.78     48.42 o 
   8   6  24      163.09      159.17     28.75 o 
   9   6  24      404.54      415.44     26.50 o 
  10   6  24      145.41      142.04     32.79 o 
   1   7  24       98.51       88.21     18.41 o 
   2   7  24       12.68       17.50      7.97 o 
   3   7  24       62.60       59.43     10.35 o 
   4   7  24      172.12      137.10     22.94 o 
   5   7  24      110.01       93.35     14.69 o 
   6   7  24      139.09      115.69     18.44 o 
   7   7  24       47.03       46.54     17.24 o 
   8   7  24      109.76       87.45     19.82 o 
   0   8  24      187.96      157.84     58.96 o 
   1   8  24       18.45       26.79      7.26 o 
   2   8  24       31.33       24.13      9.43 o 
   3   8  24        7.39       26.60      7.48 o 
   4   8  24       93.73       78.74     16.72 o 
   5   8  24       32.90       29.00      7.03 o 
   6   8  24      150.28      151.12     33.33 o 
   2   0  25     2185.37     2215.90     40.08 o 
   4   0  25     1396.69     1339.44     30.52 o 
   6   0  25     1128.41     1148.05     42.27 o 
   8   0  25      382.52      377.21     41.02 o 
  10   0  25       16.10       15.73      5.64 o 
  12   0  25     1440.30     1606.46     68.52 o 
   0   1  25      957.32      892.48     30.43 o 
   1   1  25      439.59      436.59     12.89 o 
   2   1  25      321.41      370.85     30.65 o 
   3   1  25     2984.23     3053.57     33.46 o 
   4   1  25     1133.95     1162.55     32.37 o 
   5   1  25       72.42       72.17      8.35 o 
   6   1  25      442.15      445.49     16.40 o 
   7   1  25       15.47       20.16      4.63 o 
   8   1  25        9.14        9.79      5.39 o 
   9   1  25      200.64      226.66     19.56 o 
  10   1  25      125.42      120.99     14.96 o 
  11   1  25        4.08       17.05      7.86 o 
  12   1  25      332.77      374.80     56.33 o 
  13   1  25       61.91       65.09     14.23 o 
   1   2  25      172.15      181.41     17.29 o 
   2   2  25      121.49      125.50     14.26 o 
   3   2  25       63.53       63.86      8.01 o 
   4   2  25        6.97       18.70      5.29 o 
   5   2  25      464.99      481.80     21.37 o 
   6   2  25       91.63       97.75     11.64 o 
   7   2  25      610.18      602.43     21.60 o 
   8   2  25      277.59      257.04     19.31 o 
   9   2  25       46.45       48.79      8.03 o 
  10   2  25       63.99       57.41     12.01 o 
  11   2  25      975.26     1072.51     22.42 o 
  12   2  25       19.92       24.30      9.92 o 
  13   2  25       63.63       58.55     11.09 o 
   0   3  25      990.90     1000.73     33.13 o 
   1   3  25      402.35      413.23     22.04 o 
   2   3  25       78.66       82.41      9.70 o 
   3   3  25      866.85      843.57     20.33 o 
   4   3  25      317.82      327.09     32.30 o 
   5   3  25       37.28       40.93      7.60 o 
   6   3  25      170.61      177.79     16.64 o 
   7   3  25      991.45     1037.23     23.75 o 
   8   3  25      358.24      372.19     27.70 o 
   9   3  25      103.21       97.95     15.14 o 
  10   3  25       45.76       52.55     12.60 o 
  11   3  25      552.62      653.21     38.87 o 
  12   3  25       40.93       34.94      6.97 o 
   1   4  25      642.15      636.43     19.27 o 
   2   4  25      133.90      156.81     17.27 o 
   3   4  25      282.43      276.57     25.97 o 
   4   4  25       94.35      114.85     14.99 o 
   5   4  25      123.01      123.88     16.24 o 
   6   4  25     1424.02     1544.90     22.46 o 
   7   4  25       34.72       41.07      6.75 o 
   8   4  25       32.10       36.45      7.35 o 
   9   4  25       98.85       89.03     17.71 o 
  10   4  25      399.99      383.46     30.73 o 
  11   4  25       29.61       27.98      8.95 o 
   0   5  25     1004.63      965.31     63.25 o 
   1   5  25       18.47       23.03      6.66 o 
   2   5  25     1192.72     1150.20     26.72 o 
   3   5  25      234.25      227.43     30.21 o 
   4   5  25       68.33       76.64     12.05 o 
   5   5  25       53.17       40.92      7.62 o 
   6   5  25       68.98       54.96      9.89 o 
   7   5  25       67.31       59.58     10.64 o 
   8   5  25       26.37       26.78      9.03 o 
   9   5  25      704.58      846.63     27.48 o 
  10   5  25       14.61        7.30     10.26 o 
  11   5  25      125.85      138.79     44.92 o 
   1   6  25      219.40      219.23     29.93 o 
   2   6  25       84.27       94.09     16.66 o 
   3   6  25      390.15      415.27     22.21 o 
   4   6  25      171.89      145.23     20.62 o 
   5   6  25      207.58      202.49     29.56 o 
   6   6  25      456.22      467.01     21.33 o 
   7   6  25      127.40      118.63     27.05 o 
   8   6  25        5.27        5.18      8.70 o 
   9   6  25        6.46        6.80      8.68 o 
   0   7  25        1.33       17.20      7.31 o 
   1   7  25       17.32       18.97      7.82 o 
   2   7  25      129.18      117.04     21.49 o 
   3   7  25        2.42        8.31      5.44 o 
   4   7  25     1093.01     1127.51     21.92 o 
   5   7  25       87.04       80.22     13.85 o 
   6   7  25      256.74      173.15     24.78 o 
   7   7  25      528.82      629.78     59.42 o 
   1   8  25       75.99       71.31     17.95 o 
   2   8  25      541.59      586.08     23.58 o 
   3   8  25      188.21      145.62     38.86 o 
   4   8  25       32.97       40.77     12.04 o 
   5   8  25       33.50       21.37      8.58 o 
   0   0  26     6390.54     5733.49     94.00 o 
   2   0  26       17.73       16.03      5.42 o 
   4   0  26      943.01     1047.70     30.85 o 
   6   0  26      258.03      223.90     24.94 o 
   8   0  26      122.13      109.19     17.05 o 
  10   0  26       24.68       32.59      8.96 o 
  12   0  26      971.75     1029.54     73.19 o 
   1   1  26      136.25      151.05     16.65 o 
   2   1  26      756.57      784.54     18.80 o 
   3   1  26     1375.36     1323.32     24.69 o 
   4   1  26      147.13      140.28     13.16 o 
   5   1  26      176.45      188.85     16.57 o 
   6   1  26       11.99       21.12      5.05 o 
   7   1  26       97.85       94.23     11.04 o 
   8   1  26      131.48      135.04     15.43 o 
   9   1  26      154.29      171.95     18.56 o 
  10   1  26       38.06       34.66      5.91 o 
  11   1  26       12.47       19.72      6.10 o 
  12   1  26      208.67      201.01     47.93 o 
   0   2  26       10.03       14.94      6.59 o 
   1   2  26     1025.68     1063.36     22.18 o 
   2   2  26      417.54      404.71     13.33 o 
   3   2  26      498.52      466.94     17.16 o 
   4   2  26       33.64       31.29      8.53 o 
   5   2  26       43.74       43.36      6.78 o 
   6   2  26      197.95      208.39     20.37 o 
   7   2  26        6.39       17.10      5.84 o 
   8   2  26      231.28      228.57     24.36 o 
   9   2  26       14.59       15.65      4.45 o 
  10   2  26      138.05      160.77     18.76 o 
  11   2  26      167.10      114.04     15.10 o 
  12   2  26      274.49      282.11     50.65 o 
   1   3  26      433.78      413.91     19.12 o 
   2   3  26      158.39      196.83     24.32 o 
   3   3  26      285.69      221.77     27.22 o 
   4   3  26        1.04       11.64      5.82 o 
   5   3  26      229.08      244.54     28.00 o 
   6   3  26       87.94       85.44     10.97 o 
   7   3  26      165.33      140.12     18.15 o 
   8   3  26      495.22      542.92     21.01 o 
   9   3  26        8.80       14.06      8.84 o 
  10   3  26        2.44       21.32      5.83 o 
  11   3  26      113.48      114.06     26.63 o 
  12   3  26       56.80       60.09     11.85 o 
   0   4  26       88.35      100.76     18.01 o 
   1   4  26       43.23       32.07      7.40 o 
   2   4  26      615.12      637.14     23.53 o 
   3   4  26       12.41       13.50      5.36 o 
   4   4  26      716.22      748.40     21.28 o 
   5   4  26      118.43      116.71     14.03 o 
   6   4  26      491.73      555.07     30.47 o 
   7   4  26       56.61       57.39      7.76 o 
   8   4  26      142.75      166.76     23.11 o 
   9   4  26      164.86      154.94     28.65 o 
  10   4  26      303.63      316.01     46.95 o 
  11   4  26       33.15       37.74     11.51 o 
   1   5  26      293.37      292.44     35.59 o 
   2   5  26     1910.77     2200.11     32.48 o 
   3   5  26      397.54      375.61     38.45 o 
   4   5  26      328.39      282.30     30.66 o 
   5   5  26       32.24       25.79      8.18 o 
   6   5  26      293.38      313.35     24.34 o 
   7   5  26       84.39       76.36     11.29 o 
   8   5  26      293.44      265.72     41.23 o 
   9   5  26       61.32       62.01     14.59 o 
  10   5  26       73.82       61.08     14.78 o 
   0   6  26      133.91      127.40     33.13 o 
   1   6  26      217.85      203.45     30.43 o 
   2   6  26      399.86      428.46     18.00 o 
   3   6  26      534.09      546.64     21.89 o 
   4   6  26      256.52      226.97     19.53 o 
   5   6  26      189.12      176.84     27.34 o 
   6   6  26      567.30      630.48     20.73 o 
   7   6  26       22.30       13.82      8.63 o 
   8   6  26       96.86       96.59     21.10 o 
   9   6  26        8.52       15.80     13.14 o 
   1   7  26      124.59      122.15     27.03 o 
   2   7  26       75.06       65.23     14.33 o 
   3   7  26      136.00      134.73     28.60 o 
   4   7  26       42.82       33.62      7.00 o 
   5   7  26      360.50      397.91     33.20 o 
   6   7  26      118.79       79.54     18.46 o 
   7   7  26       74.08       74.09     28.04 o 
   0   8  26      449.13      500.55     38.25 o 
   1   8  26       15.66       21.58      8.52 o 
   2   8  26       72.49       69.37     15.93 o 
   3   8  26       69.01       56.14     11.80 o 
   2   0  27      253.45      218.95     30.32 o 
   4   0  27      306.46      302.80     34.83 o 
   6   0  27      698.74      623.71     49.06 o 
   8   0  27      104.93       99.74     16.07 o 
  10   0  27      157.74      160.25     25.18 o 
  12   0  27     1693.86     2042.84     72.73 o 
   0   1  27      257.27      273.00     37.13 o 
   1   1  27       39.98       49.55      7.83 o 
   2   1  27       39.38       48.45      6.69 o 
   3   1  27      159.99      166.18     16.67 o 
   4   1  27       88.21      114.57     11.14 o 
   5   1  27       93.83       96.91     10.59 o 
   6   1  27       33.03       38.61      6.62 o 
   7   1  27      137.63      101.79     11.86 o 
   8   1  27      634.60      660.30     18.42 o 
   9   1  27       52.01       41.33      5.81 o 
  10   1  27       39.31       22.48      5.03 o 
  11   1  27       12.05       14.81      5.88 o 
  12   1  27      155.99      165.19     27.05 o 
   1   2  27      837.41      879.33     21.93 o 
   2   2  27      369.56      359.72     17.93 o 
   3   2  27      584.95      633.77     21.02 o 
   4   2  27      147.60      155.72     15.34 o 
   5   2  27      207.30      252.87     23.87 o 
   6   2  27       13.52       13.97      6.37 o 
   7   2  27       19.46       27.30      6.62 o 
   8   2  27      449.39      493.55     25.21 o 
   9   2  27     1702.54     1948.31     24.87 o 
  10   2  27       88.75       83.16     14.18 o 
  11   2  27       64.93       61.92     10.13 o 
   0   3  27       63.13       83.27     16.94 o 
   1   3  27      509.82      529.96     29.60 o 
   2   3  27       45.26       35.98      6.31 o 
   3   3  27       28.52       29.39      6.04 o 
   4   3  27      209.18      220.55     29.00 o 
   5   3  27      231.31      203.53     22.98 o 
   6   3  27      172.25      173.28     16.34 o 
   7   3  27       12.95       10.26      5.43 o 
   8   3  27      318.22      330.88     33.05 o 
   9   3  27      322.14      338.35     39.64 o 
  10   3  27       86.15       90.68     15.09 o 
  11   3  27       19.61       18.06     10.21 o 
   1   4  27      162.91      189.93     27.08 o 
   2   4  27      385.80      452.22     25.87 o 
   3   4  27      249.63      223.35     28.37 o 
   4   4  27       48.84       36.00      6.24 o 
   5   4  27        6.88       12.93      5.96 o 
   6   4  27      180.91      157.18     18.58 o 
   7   4  27        4.27       12.63      5.46 o 
   8   4  27      693.29      774.71     21.20 o 
   9   4  27      177.11      169.42     30.79 o 
  10   4  27      115.27      114.44     17.43 o 
   0   5  27      202.11      230.80     36.77 o 
   1   5  27      184.45      224.19     30.50 o 
   2   5  27      344.96      353.70     24.79 o 
   3   5  27      450.78      467.15     46.47 o 
   4   5  27      108.17      111.23     13.63 o 
   5   5  27        1.00       12.60      6.38 o 
   6   5  27       45.28       44.26      8.93 o 
   7   5  27      133.81      135.49     18.51 o 
   8   5  27      475.29      523.49     38.22 o 
   9   5  27      222.86      207.90     37.60 o 
   1   6  27      342.33      412.71     25.00 o 
   2   6  27       74.79       75.86     16.01 o 
   3   6  27      214.92      207.64     33.35 o 
   4   6  27       19.43       23.48      6.36 o 
   5   6  27       89.35       76.89     13.97 o 
   6   6  27      250.20      201.96     30.71 o 
   7   6  27      111.40      108.12     25.72 o 
   8   6  27        4.07        9.90      6.30 o 
   0   7  27       39.67       37.17     17.24 o 
   1   7  27       23.99       25.95      7.83 o 
   2   7  27       21.13       17.57      8.13 o 
   3   7  27       85.23       62.37     19.75 o 
   4   7  27      126.04       84.35     18.16 o 
   5   7  27        9.22        9.98      4.04 o 
   0   0  28     3668.19     3486.32    103.77 o 
   2   0  28      630.67      608.99     30.67 o 
   4   0  28      589.19      640.72     30.97 o 
   6   0  28       85.43       86.09     11.74 o 
   8   0  28      290.42      310.21     46.52 o 
  10   0  28      582.17      544.65     32.23 o 
   1   1  28        0.52        9.32      4.03 o 
   2   1  28       47.00       55.31      7.10 o 
   3   1  28       16.46       16.82      4.26 o 
   4   1  28      273.36      258.64     16.62 o 
   5   1  28      203.87      219.10     19.30 o 
   6   1  28      162.06      151.55     15.40 o 
   7   1  28       44.25       50.65      7.75 o 
   8   1  28       78.72       80.56     10.10 o 
   9   1  28      199.62      212.17     26.19 o 
  10   1  28      136.73      110.54     15.55 o 
  11   1  28       69.85       53.88     10.53 o 
   0   2  28      982.43     1060.06     35.95 o 
   1   2  28      345.78      380.43     28.46 o 
   2   2  28     1317.96     1373.49     26.45 o 
   3   2  28      559.13      575.09     21.99 o 
   4   2  28       47.85       45.32      7.07 o 
   5   2  28       93.10      114.80     14.05 o 
   6   2  28       39.73       46.57      6.76 o 
   7   2  28      343.10      353.04     30.98 o 
   8   2  28      130.87      117.66     14.79 o 
   9   2  28      250.83      202.81     26.95 o 
  10   2  28      167.60      175.21     31.18 o 
  11   2  28       22.02       39.91      8.87 o 
   1   3  28      266.51      255.52     28.55 o 
   2   3  28      385.12      368.28     37.73 o 
   3   3  28      182.86      179.30     23.37 o 
   4   3  28       16.07       24.79      5.84 o 
   5   3  28      281.34      295.27     29.83 o 
   6   3  28      118.63      115.14     15.36 o 
   7   3  28      127.62      125.31     19.58 o 
   8   3  28       46.81       55.68     11.82 o 
   9   3  28      192.28      192.84     44.28 o 
  10   3  28       99.00       83.62     20.22 o 
   0   4  28      372.40      429.49     32.86 o 
   1   4  28       58.80       45.98     11.65 o 
   2   4  28      928.82      934.67     28.06 o 
   3   4  28       32.43       26.57      6.48 o 
   4   4  28      162.95      170.41     19.82 o 
   5   4  28      140.25      126.85     17.67 o 
   6   4  28      263.23      279.07     35.59 o 
   7   4  28       50.29       57.22     10.28 o 
   8   4  28      474.19      520.13     17.76 o 
   9   4  28       26.28       27.17      9.93 o 
  10   4  28       37.20       38.14     13.68 o 
   1   5  28       33.58       25.01      7.64 o 
   2   5  28      403.27      376.80     27.42 o 
   3   5  28      520.93      557.33     31.51 o 
   4   5  28       23.78       24.53      5.50 o 
   5   5  28      194.17      159.63     22.34 o 
   6   5  28        9.95       14.86      6.23 o 
   7   5  28      110.69       86.38     12.34 o 
   8   5  28       16.54       34.78      8.85 o 
   0   6  28       37.24       37.89     16.29 o 
   1   6  28      132.79      140.02     29.17 o 
   2   6  28      150.52      121.83     19.52 o 
   3   6  28       22.86       36.06     10.61 o 
   4   6  28       29.82       34.20      8.09 o 
   5   6  28       81.85       81.48     15.79 o 
   6   6  28       78.34       54.48     11.86 o 
   7   6  28       57.40       47.41     16.68 o 
   1   7  28       23.06       34.84      8.30 o 
   2   7  28      144.89      150.87     31.05 o 
   3   7  28      114.82      123.20     32.74 o 
   4   7  28      145.00      112.84     25.73 o 
   2   0  29      155.11      183.88     33.54 o 
   4   0  29      833.32      924.34     24.02 o 
   6   0  29       60.28       69.17     12.38 o 
   8   0  29      553.22      533.14     50.03 o 
  10   0  29       69.23       39.93     12.61 o 
   0   1  29     1016.31     1151.75     64.00 o 
   1   1  29       99.44       97.54     16.32 o 
   2   1  29      875.28      873.97     27.41 o 
   3   1  29       35.49       42.46      7.18 o 
   4   1  29     1028.41     1044.79     39.10 o 
   5   1  29       22.93       24.16      4.91 o 
   6   1  29      456.66      512.93     20.78 o 
   7   1  29       56.00       75.14      9.59 o 
   8   1  29        7.59       10.00      4.95 o 
   9   1  29       61.54       61.07      8.59 o 
  10   1  29      203.36      171.19     29.02 o 
  11   1  29       18.75       25.91     15.55 o 
   1   2  29     1240.54     1363.52     33.73 o 
   2   2  29        8.35       16.43      6.15 o 
   3   2  29      260.03      277.23     30.59 o 
   4   2  29       13.65       21.95      6.71 o 
   5   2  29      534.52      564.60     26.36 o 
   6   2  29       20.97       30.38      5.91 o 
   7   2  29      108.16      110.95     13.29 o 
   8   2  29      329.65      275.40     33.43 o 
   9   2  29      557.47      529.76     18.17 o 
  10   2  29       40.93       41.17     10.56 o 
   0   3  29       15.02       20.39     12.19 o 
   1   3  29      262.91      280.56     35.88 o 
   2   3  29       63.53       63.96     10.65 o 
   3   3  29      147.78      138.69     15.31 o 
   4   3  29        8.78       20.75      8.82 o 
   5   3  29       62.35       70.22     10.86 o 
   6   3  29       53.93       48.47      9.28 o 
   7   3  29      235.42      259.48     21.41 o 
   8   3  29        5.56        4.90      6.55 o 
   9   3  29      291.76      287.97     51.57 o 
  10   3  29       27.62       28.60      8.89 o 
   1   4  29       42.83       53.15     10.35 o 
   2   4  29     2079.69     2283.48     34.95 o 
   3   4  29       26.49       25.36      6.14 o 
   4   4  29      367.33      368.63     32.53 o 
   5   4  29       44.36       33.43      7.84 o 
   6   4  29      176.16      178.52     21.33 o 
   7   4  29       91.10       79.67     15.57 o 
   8   4  29       89.71       83.65     15.13 o 
   9   4  29       47.91       40.25     12.52 o 
   0   5  29      344.99      392.36     31.30 o 
   1   5  29       39.50       31.72      9.57 o 
   2   5  29      187.10      163.10     27.58 o 
   3   5  29      397.89      430.16     39.60 o 
   4   5  29       95.99       89.95     15.16 o 
   5   5  29      115.43       92.45     13.30 o 
   6   5  29      297.72      243.44     34.64 o 
   7   5  29       32.55       27.46      7.69 o 
   1   6  29       13.60       10.81      7.67 o 
   2   6  29       95.48       97.65     19.40 o 
   3   6  29      105.30       77.43     17.43 o 
   4   6  29       31.52       22.19      9.80 o 
   5   6  29      121.34      103.72     22.09 o 
   6   6  29      117.67      118.42     21.55 o 
   0   7  29      517.28      465.13     35.36 o 
   1   7  29        2.38       -0.22      9.34 o 
   2   7  29        2.42        5.77      7.59 o 
   0   0  30     3430.79     2970.83    134.59 o 
   2   0  30     2028.02     1994.41     90.32 o 
   4   0  30      268.65      255.27     34.30 o 
   6   0  30      182.71      178.81     34.73 o 
   8   0  30      304.27      294.43     27.07 o 
  10   0  30      113.38       71.28     19.62 o 
   1   1  30      322.28      336.25     37.28 o 
   2   1  30      341.31      405.14     38.85 o 
   3   1  30        8.70       15.83      6.78 o 
   4   1  30       24.57       23.37      5.47 o 
   5   1  30       74.67       88.49     11.31 o 
   6   1  30      239.46      242.52     24.93 o 
   7   1  30       15.44       21.25      5.96 o 
   8   1  30       53.74       78.22     12.25 o 
   9   1  30        5.24       12.59      5.53 o 
  10   1  30      231.02      187.16     28.98 o 
   0   2  30      318.40      255.79     61.07 o 
   1   2  30      304.08      261.77     38.67 o 
   2   2  30      122.43      113.32     16.72 o 
   3   2  30        7.96       23.82      6.15 o 
   4   2  30       22.03       39.68      8.52 o 
   5   2  30      216.44      220.43     26.31 o 
   6   2  30       86.37       88.20     15.86 o 
   7   2  30      949.02     1080.51     25.26 o 
   8   2  30       75.53       58.89     10.91 o 
   9   2  30      106.73       89.44     14.25 o 
   1   3  30      175.48      160.49     25.56 o 
   2   3  30      108.80       91.78     17.67 o 
   3   3  30      500.49      515.03     27.31 o 
   4   3  30       67.65       71.45     11.76 o 
   5   3  30       89.96       82.14     13.46 o 
   6   3  30       31.87       26.57      5.87 o 
   7   3  30       12.11       19.22      6.62 o 
   8   3  30       19.28       20.22      5.88 o 
   9   3  30       96.05       89.93     26.31 o 
   0   4  30       30.48       53.20     20.11 o 
   1   4  30       68.77       60.88     12.96 o 
   2   4  30      232.47      214.76     32.62 o 
   3   4  30      424.34      422.13     49.94 o 
   4   4  30      241.96      206.20     31.32 o 
   5   4  30       50.06       36.89      7.49 o 
   6   4  30       16.36       21.61      5.64 o 
   7   4  30       30.71       29.65      7.35 o 
   8   4  30       54.08       79.15     18.66 o 
   1   5  30       61.56       50.90     11.04 o 
   2   5  30       39.84       62.02     10.13 o 
   3   5  30      193.55      167.23     40.12 o 
   4   5  30       18.14        9.21      6.55 o 
   5   5  30       46.93       50.43     11.79 o 
   6   5  30      682.76      701.49     20.17 o 
   0   6  30        7.86       16.68      8.72 o 
   1   6  30       85.47       73.29     15.39 o 
   2   6  30       12.39       13.59      8.12 o 
   3   6  30      327.64      386.26     35.48 o 
   4   6  30      543.86      553.06     29.86 o 
   2   0  31     1967.82     2215.10     48.54 o 
   4   0  31       85.51       90.14     14.86 o 
   6   0  31      758.44      779.81     33.44 o 
   8   0  31       45.58       48.29     10.90 o 
   0   1  31     1062.09     1059.40     42.33 o 
   1   1  31      281.27      311.74     45.71 o 
   2   1  31       12.47       17.42      5.85 o 
   3   1  31      138.31      149.18     20.54 o 
   4   1  31      266.55      234.97     28.17 o 
   5   1  31      109.96      120.92     14.82 o 
   6   1  31      321.23      261.66     26.37 o 
   7   1  31       57.29       66.97      9.04 o 
   8   1  31       24.44       27.19      6.24 o 
   9   1  31       14.39       16.86      4.90 o 
   1   2  31      137.39      134.37     24.60 o 
   2   2  31      672.87      737.97     31.29 o 
   3   2  31       19.66       20.77      6.41 o 
   4   2  31      767.27      788.72     20.06 o 
   5   2  31      442.48      413.47     30.56 o 
   6   2  31      173.90      157.53     24.94 o 
   7   2  31       45.77       46.53      7.96 o 
   8   2  31       16.55       16.24      5.08 o 
   9   2  31      238.29      167.16     29.27 o 
   0   3  31      134.62      101.12     20.53 o 
   1   3  31      146.04      160.19     31.97 o 
   2   3  31       13.90       14.57      6.60 o 
   3   3  31      350.44      407.27     27.12 o 
   4   3  31       28.85       21.92      5.79 o 
   5   3  31      408.61      451.04     46.67 o 
   6   3  31      161.19      173.63     25.59 o 
   7   3  31      180.96      159.06     31.68 o 
   8   3  31       50.26       45.20     10.14 o 
   1   4  31      171.08      186.10     28.05 o 
   2   4  31      519.15      611.12     28.59 o 
   3   4  31      108.03       79.38     16.39 o 
   4   4  31      829.40      813.16     21.68 o 
   5   4  31       55.10       50.47     10.65 o 
   6   4  31       82.61      109.44     16.16 o 
   7   4  31       41.70       31.16      6.70 o 
   0   5  31      382.99      324.89     65.47 o 
   1   5  31        9.58       18.84      6.38 o 
   2   5  31      266.62      229.90     45.41 o 
   3   5  31      124.44      100.79     22.54 o 
   4   5  31       17.01       20.19      8.87 o 
   5   5  31       60.72       35.08      8.41 o 
   1   6  31        9.20       15.95      6.60 o 
   2   6  31       51.42       52.09     13.77 o 
   0   0  32     3789.23     3581.85     93.92 o 
   2   0  32     1238.29     1265.30     38.45 o 
   4   0  32      138.45      133.28     23.53 o 
   6   0  32      107.34       85.67     19.36 o 
   8   0  32      123.71      112.59     26.77 o 
   1   1  32       41.03       43.93      8.52 o 
   2   1  32      526.59      597.68     27.59 o 
   3   1  32       29.64       38.07      7.24 o 
   4   1  32       84.21       77.55     10.91 o 
   5   1  32       42.16       40.58     10.26 o 
   6   1  32      275.61      246.01     32.02 o 
   7   1  32       45.07       47.81      6.44 o 
   8   1  32      127.40       95.79     15.03 o 
   0   2  32      779.95      821.38     53.12 o 
   1   2  32       49.50       36.50     10.22 o 
   2   2  32       25.01       26.02      7.78 o 
   3   2  32      430.15      516.35     26.22 o 
   4   2  32       77.32       62.38      9.63 o 
   5   2  32       21.17       12.52      4.76 o 
   6   2  32      134.68      144.23     22.28 o 
   7   2  32       96.12       97.85     14.84 o 
   8   2  32       61.45       53.59     11.03 o 
   1   3  32       67.91       82.38     18.28 o 
   2   3  32      231.47      212.40     38.61 o 
   3   3  32       60.78       62.49     15.42 o 
   4   3  32       15.56       22.62      7.47 o 
   5   3  32       10.84       20.63      6.27 o 
   6   3  32       95.14       89.50     18.51 o 
   7   3  32       91.60       85.92     16.62 o 
   0   4  32      199.76      196.20     41.67 o 
   1   4  32      281.34      335.01     39.09 o 
   2   4  32      908.94     1012.72     29.54 o 
   3   4  32       46.32       41.66      7.88 o 
   4   4  32       12.35       18.33      9.42 o 
   5   4  32        1.51        9.84      5.87 o 
   6   4  32       36.24       35.26      7.68 o 
   1   5  32       46.64       43.50     11.57 o 
   2   5  32      424.33      529.74     23.09 o 
   3   5  32        4.67        4.94      7.15 o 
   2   0  33      166.27      135.05     32.69 o 
   4   0  33       71.41       60.20     15.36 o 
   6   0  33       91.58       76.44     18.71 o 
   0   1  33      134.00      118.49     32.85 o 
   1   1  33      112.94      117.22     23.55 o 
   2   1  33       39.58       36.26     10.24 o 
   3   1  33       62.15       66.73     15.10 o 
   4   1  33       64.42       69.88     14.68 o 
   5   1  33       22.55       24.63      6.15 o 
   6   1  33      156.46      143.41     22.18 o 
   7   1  33       18.22       23.38      4.85 o 
   1   2  33      200.30      178.97     37.37 o 
   2   2  33        9.75       12.82      6.35 o 
   3   2  33      127.61      124.47     21.93 o 
   4   2  33        4.21       10.84      5.05 o 
   5   2  33      126.66      121.31     20.90 o 
   6   2  33       40.42       29.67      7.14 o 
   0   3  33     3038.91     3391.36     58.77 o 
   1   3  33      340.89      370.84     41.93 o 
   2   3  33        8.73        7.42      7.49 o 
   3   3  33      294.02      281.55     53.58 o 
   4   3  33       54.78       64.77     14.58 o 
   5   3  33       56.24       62.88     13.42 o 
   6   3  33       13.86       21.37     13.18 o 
   1   4  33      188.01      164.33     37.12 o 
   2   4  33      238.39      243.08     44.71 o 
   3   4  33       67.24       57.07     12.86 o 
   4   4  33        5.13       12.08      6.52 o 
   0   0  34      103.99       87.76     43.80 o 
   2   0  34       32.40       56.19     18.82 o 
   4   0  34      372.27      440.82     51.73 o 
   6   0  34       21.16       24.05      8.07 o 
   1   1  34      302.19      353.64     47.93 o 
   2   1  34      320.71      341.33     29.09 o 
   3   1  34       75.58       71.76     15.99 o 
   4   1  34        6.88       10.57      5.18 o 
   5   1  34       96.60       87.81     16.16 o 
   6   1  34      163.65      114.25     20.14 o 
   0   2  34        0.69       -0.62      9.43 o 
   1   2  34       55.82       69.80     15.00 o 
   2   2  34      105.65      100.57     21.17 o 
   3   2  34      102.60      105.78     25.07 o 
   4   2  34       48.29       57.47     12.26 o 
   5   2  34      138.93      124.63     18.96 o 
   1   3  34      260.22      282.71     51.13 o 
   2   3  34       79.68       68.50     13.97 o 
   3   3  34      174.75      168.70     35.72 o 
   4   3  34      213.44      174.58     38.93 o 
   0   4  34      831.94      962.66    104.93 o 
   1   4  34       15.12       20.46     11.48 o 
   2   0  35      484.85      463.47     94.61 o 
   4   0  35      130.24      145.29     46.52 o 
   0   1  35       93.33       57.28     21.74 o 
   1   1  35      137.60      112.51     25.48 o 
   2   1  35       27.62       27.98      9.39 o 
   3   1  35        2.11       17.36      7.52 o 
   4   1  35       78.46       81.26     15.64 o 
   1   2  35      108.53      114.87     26.98 o 
   2   2  35        3.16       11.08      8.27 o 
   3   2  35      265.68      248.11     41.13 o 
   0   0  36      128.87      131.11     53.76 o 
                                                 
